# Supplementary material for: Alveolar Macrophages Infected with Ames or Sterne Strain of Bacillus anthracis Elicit Differential Molecular Expression Patterns
Source: PLoS One. 2014 Feb 7;9(2):e87201. doi: 10.1371/journal.pone.0087201 (PMC3917846; doi:10.1371/journal.pone.0087201)
Supplement: Table S1 — Hierarchical clustering of the microarray data. Tab “Data” is the underlying data for Figure 4. Explanation of the column headings in Tab “Data” can be found in the tab named “Description”. (XLSX) [file pone.0087201.s003.xlsx]

## Sheet: Table S1
ProbeSet	MonkeyGeneID	HumanGeneID	Symbol	Description	Donor.1.30.min.AvsS	Donor.2.30.min.AvsS	Donor.3.30.min.AvsS	Donor.4.30.min.AvsS	Donor.5.30.min.AvsS	Donor.1.90.min.AvsS	Donor.2.90.min.AvsS	Donor.3.90.min.AvsS	Donor.4.90.min.AvsS	Donor.5.90.min.AvsS	Donor.1.120.min.AvsS	Donor.2.120.min.AvsS	Donor.3.120.min.AvsS	Donor.4.120.min.AvsS	Donor.5.120.min.AvsS	Donor.1.240.min.AvsS	Donor.2.240.min.AvsS	Donor.3.240.min.AvsS	Donor.4.240.min.AvsS	Donor.5.240.min.AvsS	Donor.1.360.min.AvsS	Donor.2.360.min.AvsS	Donor.3.360.min.AvsS	Donor.4.360.min.AvsS	Donor.5.360.min.AvsS	Donor.1.0.min.Nonevs0	Donor.2.0.min.Nonevs0	Donor.3.0.min.Nonevs0	Donor.4.0.min.Nonevs0	Donor.5.0.min.Nonevs0	Donor.1.30.min.Amesvs0	Donor.2.30.min.Amesvs0	Donor.3.30.min.Amesvs0	Donor.4.30.min.Amesvs0	Donor.5.30.min.Amesvs0	Donor.1.90.min.Amesvs0	Donor.2.90.min.Amesvs0	Donor.3.90.min.Amesvs0	Donor.4.90.min.Amesvs0	Donor.5.90.min.Amesvs0	Donor.1.120.min.Amesvs0	Donor.2.120.min.Amesvs0	Donor.3.120.min.Amesvs0	Donor.4.120.min.Amesvs0	Donor.5.120.min.Amesvs0
MmugDNA.17938.1.S1_at	704566	7941	PLA2G7	phospholipase A2, group VII (platelet-activating factor acetylhydrolase, plasma)	-0.62	-0.47	-2.07	0.44	-0.76	-0.21	-1.36	-1.83	-1.98	-1.36	-0.82	-0.09	-1.69	-0.49	-0.73	0.43	-0.24	-0.52	-0.67	-0.99	0.28	-0.2	1.06	0.3	1.19	1.34	-1.72	1.38	-1.13	0.13	0.792	-2.51	-1.12	-1.13	-0.287	1.33	-2.8	-0.673	-1.36	-0.576	0.887	-2.06	-0.547	-0.166	-0.19
MmugDNA.20404.1.S1_at	710508	2729	GCLC	glutamate-cysteine ligase, catalytic subunit	-1.67	-1.1	-1.49	-1.02	-1.08	-1.2	-1.44	-1.11	-0.32	-1.22	-0.76	-1.5	-1.06	0.31	-1.1	0.63	0.23	1.47	-0.04	0.03	1.67	1.35	2.33	0.23	1.29	0.0796	0.408	-0.277	-0.479	0.268	-0.749	-0.991	-1.62	-0.597	-0.766	-0.884	-1.02	-1.02	-0.468	-0.807	-0.239	-1.08	-1.22	-0.244	-0.902
MmuSTS.1837.1.S1_at	697355	10090	UST	uronyl-2-sulfotransferase	-0.38	-0.81	-2.02	-2.55	0.09	-1.15	-1.08	-1.48	-1.14	-0.73	-0.69	-1.1	-0.93	-1.42	-0.33	-1.01	0.12	-1.07	-0.87	-1.22	0.64	-0.76	-0.56	0.08	-1.07	0.124	1.08	-0.226	-0.628	-0.351	0.123	0.366	-1.25	-1.1	-0.622	-0.579	0.444	-0.819	-0.506	-0.852	0.569	-0.194	-0.634	-0.834	-0.773
MmugDNA.30776.1.S1_at	711696	26000	LOC711696	TBC1 domain family member 10B-like	-1.54	-1.47	-1.19	-1.95	-0.86	-1.38	-1.11	-1.57	-1.25	-1.45	-0.87	-1.11	-1.41	-0.74	-0.76	-1.01	-1.71	-0.95	0.25	-0.31	-0.44	-1.21	-0.92	-0.68	-1.18	0.00813	0.877	0.0371	-0.795	-0.127	-1.01	-0.853	-1.17	-0.897	-0.649	-1.04	-0.372	-1.55	-0.652	-0.884	-0.436	-0.686	-1.12	-0.918	-0.0313
MmugDNA.4488.1.S1_at	712899	55700	MAP7D1	MAP7 domain containing 1	-0.87	-1.93	-1.44	-1.45	-1.41	-1.11	-1.01	-1.27	-1.12	-1.63	-0.36	-1.28	-2.5	-0.51	-0.28	-0.64	-1.91	-1.62	-0.34	-0.4	0.16	-1.31	-0.87	0.27	-0.64	-0.205	0.286	0.0425	-0.235	0.111	-0.47	-1.59	-1.42	-0.794	-0.591	-0.926	-0.709	-1.68	-0.732	-0.881	-0.179	-1.33	-2.27	-0.626	0.181
MmugDNA.30447.1.S1_at	712574	79803	HPS6	Hermansky-Pudlak syndrome 6	-0.57	-1.88	-1.26	-1.64	-0.72	-0.98	-1.36	-1.47	-1.32	-0.75	-0.8	-1.24	-2.22	-0.36	0.52	-1.23	-2.05	-1.75	-0.28	-0.06	-0.33	-2.37	-2.26	-0.86	-1.68	-0.626	0.522	0.352	-0.381	0.132	-0.631	-1.5	-0.886	-0.713	-0.368	-1.37	-0.99	-1.62	-0.762	-0.396	-1.22	-1.35	-1.92	-0.835	0.886
MmuSTS.3202.1.S1_at	713049	602	BCL3	B-cell CLL/lymphoma 3	-0.71	-1.26	-1.13	-2.28	-0.7	-1.47	-0.73	-1.73	-1.16	-0.24	-0.61	-1.11	-1.7	-1.26	0.45	-1.08	-1.33	-1.47	-0.2	-0.57	-0.25	-1.75	-2.1	-0.79	-1.44	-0.032	0.169	0.492	-0.535	-0.095	-0.774	-0.875	-0.449	-0.692	-0.699	-1.26	-0.325	-1.46	-0.557	-0.238	-0.993	-0.924	-1.14	-0.899	0.473
MmugDNA.34736.1.S1_at	713829	10663	CXCR6	chemokine (C-X-C motif) receptor 6	0.04	-0.43	-1.36	-1.65	-0.2	-0.86	-1.68	-1.09	-1.39	-0.85	-1.19	-1.03	-0.76	-1.2	0.17	-1.55	-0.6	-1.02	0.89	-1.33	-0.74	-1.18	-2.65	0.66	-2.44	-0.286	-0.000116	0.32	0.119	-0.153	-0.526	-0.381	-0.418	0.0452	-0.331	-1.49	-1.33	-0.661	-0.884	-0.779	-1.06	-1.35	-0.555	-0.947	-0.223
MmuSTS.2743.1.S1_at	701673	29946	SERTAD3	SERTA domain containing 3	-0.59	-0.91	-1.21	-2.41	-1.85	-1.61	-0.94	-0.78	-2.21	-0.77	-1.18	-0.4	-1.1	-1.57	0.91	-1.72	-0.95	-1.38	0.44	0.07	-0.06	-0.76	-0.89	0.28	-1.23	-0.363	1.02	0.217	-0.62	-0.258	-0.358	-0.143	-0.487	-0.766	-1.41	-1.18	0.035	-0.404	-1.45	-0.426	-0.939	0.0246	-0.466	-1.28	1.22
MmuSTS.3824.1.S1_at	693986	4891	SLC11A2	solute carrier family 11 (proton-coupled divalent metal ion transporters), member 2	-1.08	0.13	-0.74	-2.48	-0.23	-1.64	-0.58	-1.07	-1.43	-0.54	-1.2	-0.51	-0.91	-1.74	0.11	-2.41	-0.99	-1.45	0.52	-0.64	-0.16	-1.62	-1.68	1.3	-0.78	0.0999	0.239	0.781	-1.53	0.406	-0.768	0.279	-0.0202	-2.09	0.3	-1.05	-0.383	0.00425	-1.91	0.0434	-0.943	-0.232	0.0572	-2.11	0.572
MmugDNA.34259.1.S1_at	702908	23142	DCUN1D4	DCN1, defective in cullin neddylation 1, domain containing 4 (S. cerevisiae)	-0.46	0.13	-0.46	-0.92	-0.02	-0.92	-1.27	-1.19	-1.47	-0.96	-1.14	-1.21	-0.73	-1.39	0.59	-2.56	-0.49	-1.87	1.07	-0.23	0.38	-0.92	-1.44	0.29	0.12	-0.164	0.417	0.555	-0.656	-0.152	-0.409	0.367	-0.325	-0.456	-0.2	-1.32	-0.866	-0.955	-1.85	-1.16	-1.81	-1.24	-0.882	-1.86	-0.194
MmugDNA.39804.1.S1_at	698457	92400	RBM18	RNA binding motif protein 18	-1.21	0.38	-0.88	0.03	-0.96	-1.96	-1.14	-0.91	-0.7	-0.99	-0.76	-0.94	-0.06	-0.46	-0.72	-0.78	0.79	-0.57	1.25	0.13	-0.27	-0.64	-1	0.85	-0.4	-0.27	0.331	0.201	-0.493	0.231	-1.15	0.0937	-0.675	-0.547	-0.513	-1.94	-1.18	-0.751	-1.15	-0.902	-1.27	-0.892	-0.703	-1.44	-0.858
MmugDNA.30213.1.S1_at	678687	1555	CYP2B6	cytochrome P450, family 2, subfamily B, polypeptide 6	-0.82	-0.17	-1.49	-0.91	-0.98	-1.79	-1.37	-1.4	-1.13	-0.17	-0.46	-0.71	0.17	-1.07	0.68	-1.75	-0.78	-0.76	1.94	0.02	0.14	-2.24	-2.55	1.29	-0.89	-0.692	0.417	0.634	-0.784	0.425	-0.982	-0.192	-0.531	-1.15	-0.985	-1.68	-1.49	-0.682	-1.94	-0.109	-1.54	-1.51	-0.831	-1.89	0.513
MmuSTS.4714.1.S1_at	702595	22954	TRIM32	tripartite motif containing 32	-0.27	-0.26	-0.69	-0.48	-0.6	-1.1	-1.47	-0.72	-1.26	-1.03	-0.61	-0.49	0.36	-0.44	0.19	-0.47	-0.72	-0.56	1.01	0.83	1.71	-0.6	-0.37	1.37	0.09	-0.159	0.239	0.702	-0.82	0.0373	-0.0337	-0.377	-0.0837	-0.507	-0.706	-1.26	-1.27	-0.449	-1.6	-0.727	-1.15	-0.965	-0.0353	-1.26	0.134
MmugDNA.16148.1.S1_at	699456	151525	WDSUB1	WD repeat, sterile alpha motif and U-box domain containing 1	-1.15	-0.41	-0.95	-1.25	-0.8	-0.98	-0.84	-1.33	-0.95	-1.15	-0.78	-0.99	-0.64	-0.09	-0.16	-0.33	-0.22	-0.13	1.05	0.3	0.15	-0.23	-0.68	0.58	0.08	-0.318	0.0756	0.322	-0.655	0.575	-0.583	-0.542	-0.578	-0.917	-0.334	-0.773	-0.763	-0.855	-1.2	-0.848	-0.759	-0.944	-0.557	-0.884	-0.515
MmugDNA.26932.1.S1_at	100428553	91151	TIGD7	tigger transposable element derived 7	-0.78	-0.97	-1.09	-0.93	-0.55	-0.92	-1.24	-1.02	-0.6	-1.47	-0.62	-0.53	-0.28	-0.62	-0.23	-0.88	-0.69	-0.01	0.57	-1.5	0.53	0.54	-0.16	1.11	-0.19	0.231	0.0761	-0.0527	-0.209	-0.0451	-0.707	-0.893	-0.543	-0.19	-0.385	-0.89	-0.807	-0.708	-0.464	-0.935	-0.507	-0.942	-0.422	-0.636	-0.433
MmugDNA.42342.1.S1_at	704186	7163	TPD52	tumor protein D52	-1.85	-1.45	-0.8	-1.18	-0.99	-1.75	-1.81	-1.77	-0.62	-1.14	-1.33	-0.86	-0.63	-0.86	-0.92	-0.94	-0.48	-0.99	0.43	-1.4	0.22	-1.79	-1.09	0.92	0.03	-0.0443	-0.156	0.965	-0.92	0.154	-1.56	-1.85	-0.231	-0.782	-0.774	-1.64	-2.37	-0.429	-0.974	-0.539	-1.04	-1.68	0.165	-1.23	-0.633
MmugDNA.18925.1.S1_at	712210	1356	CP	ceruloplasmin (ferroxidase)	-1.9	-1.54	-0.6	-0.3	-0.3	-1.55	-1.4	-0.8	-0.8	-0.8	-1.71	-1.2	-0.7	-0.5	-0.5	-0.98	-1.39	-0.5	0	-0.6	0.9	-0.8	0.2	0.5	-0.2	-0.412	-0.062	0.584	-0.675	0.565	-2.51	-1.45	0.0784	-0.4	0.372	-2.05	-1.35	0.0189	-0.563	0.13	-2.02	-1.33	-0.00573	-0.482	0.355
MmugDNA.1596.1.S1_at	713460	5217	LOC713460	uncharacterized LOC713460	-1.6	-0.88	-1.77	-1.41	-0.53	-1.17	-1.46	-1.61	-0.98	-0.78	-1.71	-1.25	-1.46	-0.87	-0.25	-1.48	-0.77	-1.21	0.23	-0.96	-0.31	-1.33	-1.19	0.34	-0.39	-0.982	0.272	0.274	-0.54	0.976	-2.49	-0.742	-1.05	-0.621	0.823	-2.38	-1.1	-1.11	-0.724	0.629	-2.52	-1.06	-1.03	-0.609	0.72
MmugDNA.14528.1.S1_s_at	709933	1634	DCN	decorin	-1.4	-0.89	-0.16	-0.94	-1.49	-1.28	-0.73	-0.39	-1.86	-1.16	-2.15	-0.21	-0.17	-1.41	-0.86	-0.77	-0.32	-0.11	-1.38	-0.4	0.56	0.2	-0.11	0.41	0.4	-0.748	0.393	-2.09	0.162	2.28	-1.93	-0.208	-2.75	0.929	0.93	-2.2	0.243	-2.69	0.285	1.87	-2.46	0.382	-2.62	0.918	2.06
MmuSTS.4027.1.S1_at	698127	1581	CYP7A1	cytochrome P450, family 7, subfamily A, polypeptide 1	-1.74	-1.13	-0.44	-1	-0.76	-1.41	-1.26	-0.59	-1.47	-1.18	-1.3	-0.75	-1.01	-1.18	-0.86	-0.53	-0.97	0.08	-0.73	-1.21	-0.45	-0.09	1.36	1.21	0.85	0.705	0.746	-1.83	-1.5	1.88	-0.269	-0.687	-1.54	-1.52	1.14	-0.0946	-0.237	-1.88	-1.1	1.33	1.04	0.147	-1.91	-0.754	1.36
MmugDNA.31533.1.S1_at	574322	3290	HSD11B1	hydroxysteroid (11-beta) dehydrogenase 1	-1.44	-0.79	-1.85	-3.09	0.13	-1.84	-0.93	-1.95	-2.12	0.05	-2.77	-0.09	-1.73	-1.5	0.45	-1.14	-0.34	-1.63	-1.89	-0.73	0.25	0.81	1.36	0.06	0.73	1.19	-0.652	0.301	-1.33	0.492	-1.61	-1.16	-0.905	-0.82	0.539	-1.6	-1.45	-0.996	-1.1	1.22	-1.46	-1.03	-0.821	-0.506	1.25
MmuSTS.715.1.S1_at	699494	3984	LIMK1	LIM domain kinase 1	0.2	-1.3	-1.5	-0.6	0.3	-1.62	-0.9	-1.5	-0.5	-1	-1.3	-1	-1.63	-1	-0.6	-1.7	-1	-0.7	0.3	-0.9	-0.6	-0.5	-0.5	0.7	-0.1	0.489	0.132	0.109	-0.546	-0.184	-0.302	-0.732	-0.562	-0.236	-0.018	-1.19	-0.248	-0.824	-0.545	-0.332	-0.74	-0.453	-1.01	-0.781	0.165
MmugDNA.19744.1.S1_at	699842	79018	GID4	GID complex subunit 4, VID24 homolog (S. cerevisiae)	-0.77	-0.55	-1.2	-1.72	-0.23	-1.54	-0.62	-1.04	-0.78	-1.37	-1.16	-0.41	-1.38	-0.39	-1.53	-1.22	0.4	-0.52	-0.06	-0.74	-0.97	0.47	0.1	0.02	0.03	-0.032	0.175	0.416	-0.488	-0.072	-0.583	-0.188	-0.317	-0.785	-0.344	-1.03	-0.264	-0.259	-1	-0.874	-0.788	-0.372	-0.449	-0.573	-1.19
MmugDNA.1614.1.S1_at	714325	100526694	LOC714325	tomoregulin-1-like	-2.31	0.72	-1.27	-1.73	-0.95	-2.08	-0.71	-1.03	-1.29	-0.75	-2.2	0.04	-1.04	-0.44	-1.34	-2.61	0.39	-0.93	0.37	-1.42	-0.76	-0.55	-0.68	1.5	-0.12	0.203	0.574	0.192	-0.326	-0.643	-1.51	0.589	-0.859	-0.751	-1.27	-1.47	-0.183	-0.778	-1.05	-0.83	-1.42	0.0127	-0.659	-0.548	-1.43
MmugDNA.39440.1.S1_at	698974	1039	CDR2	cerebellar degeneration-related protein 2, 62kDa	-0.93	-0.81	-1.63	-1.93	-1.08	-1.29	-1.44	-1.09	-0.89	-1.79	-0.64	-0.71	-0.42	0.03	-0.61	-1.14	0.4	-0.97	1.18	-0.78	-1.74	0.13	-0.47	1.42	0.58	-0.701	1.24	0.114	-0.923	0.266	-1.39	0.611	-1.4	-1.16	-0.641	-1.57	0.149	-0.512	-1.22	-0.744	-1.23	0.387	-0.471	-0.582	-0.0606
MmugDNA.27425.1.S1_at	574294	148022	TICAM1	toll-like receptor adaptor molecule 1	-0.21	-0.98	-0.77	-2.07	-0.47	-0.87	-1.13	-0.82	-1.6	-1.08	-0.91	-0.92	-1.16	-1.29	-0.04	-0.85	-0.57	-0.71	-0.64	-0.19	-0.11	0.06	-0.14	0.12	0.12	-0.534	0.526	0.0467	0.0736	-0.112	-0.444	-0.0743	-0.377	-0.12	-0.508	-0.692	-0.228	-0.74	-0.414	-0.236	-0.526	-0.383	-0.844	-0.335	0.702
MmuSTS.4842.1.S1_at	705309	53831	GPR84	G protein-coupled receptor 84	-1.21	-0.64	-1.5	-1.51	-0.7	-0.97	-0.63	-1.18	-1.76	-1.1	-1.1	-0.39	-1.64	-1.4	-0.9	-1.2	-1.4	-1.47	-0.4	-0.2	-0.7	-0.9	-0.5	0	0.6	0.349	-0.0961	-0.085	0.149	-0.317	-0.545	-0.375	-1.13	-0.241	-0.749	-0.00719	-0.158	-0.408	0.0122	0.204	0.568	0.0819	-0.374	0.546	0.64
MmugDNA.12591.1.S1_s_at	709455	92181	UBTD2	ubiquitin domain containing 2	-1.92	-0.73	-1.03	-1.33	-0.82	-1.63	-0.7	-1.41	-1.09	-1.52	-1.54	-0.72	-0.39	-0.56	-0.24	-1.84	-1.13	-1.22	-0.68	-0.67	-1.19	-1.26	-1.04	-1.03	-0.15	0.227	0.763	0.062	-1	-0.05	-0.873	0.0215	-0.651	-0.379	-0.617	-0.608	0.379	-0.572	-0.813	-0.554	-0.17	0.301	0.0666	-0.306	0.416
MmuSTS.2225.1.S1_at	704071	1263	PLK3	polo-like kinase 3	-1.16	-1.36	-0.6	-2.49	-1.39	-1.77	-0.49	-1.06	-1.68	-0.45	-1.02	-0.64	-1.67	-1.61	-0.01	-0.78	-0.92	-0.97	-0.28	-0.51	-0.42	-0.18	-0.39	-0.06	-0.52	-0.625	0.439	0.282	-0.471	0.375	-1.48	-0.404	-0.213	-0.839	-0.488	-1.53	0.429	0.211	-0.142	1.16	-0.113	0.536	0.292	0.0254	2.22
Mmu.2053.1.S1_s_at	619514	6348	CCL3	chemokine (C-C motif) ligand 3	-2.58	0.1	-0.5	-1.8	-0.4	-1.98	0.3	-1.5	-1.5	-1	-1.7	-0.3	-1	-1.8	-0.3	-1.9	-0.8	-1.3	-0.3	-0.2	-1.4	-0.5	-0.9	-0.1	0.2	-1.41	1.05	1.16	0.0245	-0.831	-3.52	0.78	0.55	-0.446	-0.0923	-0.668	1.17	0.448	0.663	0.949	0.283	1.26	1.13	0.357	1.99
Mmu.1161.1.S1_at	704701	3553	IL1B	interleukin 1, beta	-2.74	-0.5	-0.6	-0.6	-1.5	-1.5	0	-0.7	-1.2	-1.9	-0.9	0	-0.8	-1	-0.4	-0.5	-0.5	-0.5	-0.1	-0.2	-0.3	0.1	0.2	0.2	0.1	-0.123	0.746	0.98	-0.614	-0.989	-2.41	0.558	0.647	-0.127	-1.74	-0.517	1.07	0.637	0.023	-1.09	0.755	1.16	0.842	0.55	0.715
Mmu.1167.1.S1_at	700193	3552	IL1A	interleukin 1, alpha	-3.17	-0.5	-0.4	-1	-1.1	-1.7	-0.1	-0.6	-1.8	-1.6	-0.8	-0.2	-0.6	-1.2	-0.7	-0.4	-0.3	-0.3	0	-0.1	-0.3	0.3	0.3	0.2	0.1	0.17	0.722	0.698	-1.09	-0.503	-2.77	0.291	0.417	-0.944	-1.13	-0.691	0.912	0.603	-0.75	-0.646	0.504	0.854	0.683	0.0171	0.377
MmugDNA.18216.1.S1_at	713873	7743	ZNF189	zinc finger protein 189	-1.21	-0.34	-1.67	1.53	-0.86	-2.2	-0.22	-0.66	-2.12	-1.15	-1.83	-0.08	-0.16	-0.75	-0.03	-0.87	0.67	-0.18	1.21	-0.48	-0.06	0.07	0.56	1.81	1.05	0.267	0.236	0.171	-0.371	-0.303	-0.644	0.263	-0.707	0.0154	-0.631	-1.37	0.779	0.337	-0.978	0.076	-0.0424	0.799	0.716	-0.236	0.343
MmugDNA.9925.1.S1_at	703186	272	AMPD3	adenosine monophosphate deaminase 3	-4.28	-1.53	-1.01	2.56	-2.61	-2.44	-0.6	-1.46	-1.17	-1.65	-1.96	-0.5	-1.15	-0.8	-1.17	-0.2	-0.4	-0.3	-0.6	-0.3	-0.9	0.2	0.6	-0.2	0.4	-0.522	1.04	0.721	-1.04	-0.2	-4.06	-0.716	-0.695	-0.623	-2.47	-1.92	0.325	-0.346	-0.253	-1.45	-1.14	0.58	0.0682	0.214	-0.75
MmugDNA.35167.1.S1_at	713604	80149	ZC3H12A	zinc finger CCCH-type containing 12A	-2.19	-2.67	-1.81	-3.46	-1.67	-2.32	0.05	-1.67	-3.1	-1.85	-1.63	-0.52	-3.03	-2.62	0.64	-1.3	-2.03	-2.06	-1.38	-0.69	-1.03	-1.14	-0.66	-1.92	0.17	-0.221	1.19	0.259	-1.16	-0.0612	-1.46	-1.18	-0.468	-1.41	-1.14	-0.988	1.55	0.0412	-0.659	0.206	0.313	0.84	-0.288	-0.202	2.85
MmugDNA.6.1.S1_at	694089	29106	SCG3	secretogranin III	-1.58	-0.74	-0.53	-1.89	-1.2	-1.08	-0.55	-1.28	-1.58	-2.26	-1.45	-0.22	-0.94	-0.96	-0.84	-1.87	-1.92	-1.54	-1.46	-1.72	-2.03	-1.83	-1.21	-0.91	-0.56	0.332	0.305	-0.463	-0.00751	-0.167	-0.911	-0.372	-0.608	0.28	-0.765	-0.261	-0.0554	-0.893	0.357	-1.29	0.0699	0.094	-0.448	0.869	-0.248
MmuSTS.4087.1.S1_at	698178	1847	DUSP5	dual specificity phosphatase 5	-1.33	0.05	1.01	-1.59	-1.15	-1.84	0.24	-1.26	-1.74	-1.21	-2.72	-0.28	-2.11	-1.41	-0.21	-1.58	-2.08	-2.91	-1.63	0.1	-0.34	-0.7	-1.51	-0.48	0.35	-1.26	0.619	0.434	-0.311	0.52	-1.85	0.658	0.862	-0.749	-0.773	-1.13	1.25	0.15	-0.384	0.868	-0.827	0.871	0.145	0.463	1.71
MmugDNA.23169.1.S1_at	697077	4929	NR4A2	nuclear receptor subfamily 4, group A, member 2	-0.1	0.49	0.51	-0.85	0.13	2.26	0.85	-3.98	1.47	-1.09	-1.77	-1.61	-5.23	-0.73	-3.66	0.47	-4.49	-5.02	-4.22	-1.51	-2.18	-0.19	0.32	-2.71	1.66	-0.564	0.195	0.147	0.463	-0.241	-0.181	0.5	0.98	0.23	-0.269	3.01	2.14	1.62	4.01	1.9	2.84	2.5	1.78	4.66	0.642
MmugDNA.25382.1.S1_at	704717	9693	RAPGEF2	Rap guanine nucleotide exchange factor (GEF) 2	0.17	-0.32	-0.23	-1.83	-0.21	-0.69	-0.41	-0.5	-1.04	-0.6	-0.85	-0.42	-1.27	-2.15	-0.96	-0.91	-2.79	-1.13	-2.96	-1.2	-1.04	-1.1	0.98	-0.23	1.44	0.0727	0.134	0.148	-0.27	-0.0844	0.523	-0.269	-0.0647	-0.391	0.00746	0.196	0.029	-0.0205	0.0408	0.306	1.68	-0.333	0.378	0.753	0.598
MmugDNA.10702.1.S1_at	705592	8654	PDE5A	phosphodiesterase 5A, cGMP-specific	-0.53	-0.14	-0.5	-0.7	-0.63	-0.99	-0.03	-1.16	-0.3	-1.42	-3.24	-0.05	-3.12	-1.62	-3.07	-1.94	-3.08	-1.96	-3.25	-1.62	-1.26	-1.1	0.25	-0.08	1.01	-0.0748	0.0986	0.337	-0.188	-0.172	-0.385	-0.28	-0.23	0.0935	-0.694	0.113	-0.12	0.178	0.125	0.0654	1.14	0.465	0.802	1.65	0.188
MmugDNA.33082.1.S1_s_at	697566	4361	MRE11A	MRE11 meiotic recombination 11 homolog A (S. cerevisiae)	-0.17	-0.45	-0.59	-0.95	-1.21	-0.46	-0.52	-0.98	-1.06	-1.4	-1.05	-0.67	-1.31	-1.64	-1.49	-2.16	-1.72	-1.3	-1.7	-0.7	-1.49	-1	-0.5	-1.2	-0.1	0.107	0.198	-0.156	-0.63	0.481	-0.0895	-0.615	-0.845	-0.503	-0.236	-0.183	-0.63	-0.639	-0.389	0.0719	0.12	-0.512	-0.442	-0.265	0.378
MmugDNA.2575.1.S1_s_at	714752	396	ARHGDIA	Rho GDP dissociation inhibitor (GDI) alpha	0.74	-1.47	-1.15	-3.03	-0.41	-0.74	-1.04	-1.48	-0.15	-1.1	0	-1.88	-2.14	-1.31	-0.85	-1.74	-1.94	-1.76	-0.54	-1.1	-0.74	-1.13	-1.52	-0.85	-1.63	0.387	0.359	-0.163	0.0383	-0.621	0.681	-1.2	-0.993	-1.74	-0.422	-0.701	-0.763	-1.3	-0.0274	-0.542	0.0377	-1.15	-1.4	-0.887	-0.028
MmugDNA.9227.1.S1_at	713059	59274	MESDC1	mesoderm development candidate 1	-1.22	-1.16	-1	-1.09	-0.87	-1.74	-1.15	-1.57	-0.61	-1.18	-1.62	-1.44	-1.8	-0.84	-0.6	-2.28	-2.02	-2.54	-0.33	-1.07	-0.52	-2.04	-2.61	-0.08	-1.09	-0.233	0.109	0.215	-0.182	0.0906	-1.09	-1.12	-1.13	-0.601	-0.664	-1.6	-1.03	-1.3	-0.32	-0.538	-1.38	-1.23	-1.48	-0.461	-0.119
Mmu.14249.1.S1_at	735311	1234	CCR5	chemokine (C-C motif) receptor 5	-0.5	-1.57	-1.05	-1.87	-0.82	-0.53	-1.34	-0.92	-1.92	-1.12	-1.83	-1.31	-0.87	-1.44	-1.1	-1.15	-2.15	-1.34	-2.03	-1	0.45	-1.57	-1.11	-0.65	0.47	0.0679	-0.23	-0.342	0.168	0.336	-0.523	-1.9	-1.61	0.57	-0.383	-0.396	-1.55	-1.43	0.441	0.176	-0.795	-1.54	-1.07	1.25	0.0494
MmuSTS.3349.1.S1_at	713715	9034	LOC713715	c-C chemokine receptor-like 2-like	0.35	0.17	-0.25	-0.73	0.31	-1.08	-0.17	-0.74	-2.48	-2.62	-2.57	-0.7	-2.88	-2.95	-2.39	-2.9	-3.04	-2.96	-2.21	-1.58	0.31	-1.72	-1.1	0.48	0.43	0.936	-0.0866	-0.999	0.432	-0.283	0.727	0.452	-0.559	0.162	-0.0268	0.674	0.286	-0.13	0.262	0.189	1.42	0.138	-0.632	0.857	0.73
MmugDNA.35548.1.S1_s_at	701595	221079	ARL5B	ADP-ribosylation factor-like 5B	-1.63	0.74	0.37	-0.69	-1.41	-1.5	0.22	-1.08	-1.43	-1.67	-1.33	-0.55	-1.68	-1.57	-0.81	-1.54	-2.47	-2.68	-0.97	-0.64	-1.43	-1.69	-1.17	0.12	0.81	-0.397	0.43	0.0768	-0.0462	-0.0638	-1.28	1.02	0.328	-0.175	-0.775	0.418	0.789	0.638	0.291	0.0712	1.99	0.773	0.688	1.18	1.42
MmuSTS.1816.1.S1_at	721468	221178	SPATA13	spermatogenesis associated 13	-1.36	-0.54	-0.5	-1.59	-1.29	-1.14	-0.88	-1.21	-1.44	-0.65	-1.4	-0.76	-1.56	-1.37	-0.67	-1.98	-2.22	-1.88	-1.12	-0.73	-0.32	-2.05	-1.19	-0.57	0.5	-0.537	0.0594	0.549	-0.579	0.508	-1.17	-0.281	-0.34	-0.448	-0.434	-0.744	-0.542	-0.558	-0.45	0.99	-0.608	-0.459	-0.406	-0.17	1.27
MmugDNA.11602.1.S1_at	716263	80321	CEP70	centrosomal protein 70kDa	-1.72	-0.86	-1.1	-0.45	-0.95	-1.73	-0.5	-1.16	-1.18	-1.81	-2.15	-1.29	-1.1	-1.62	-1.83	-2.49	-0.66	-1.82	-1.17	-0.94	-0.95	-0.72	-1.35	-0.79	-1.4	-0.028	0.497	0.23	-1.76	1.07	-1.42	-0.642	-0.533	-2.48	0.351	-1.59	-0.57	-0.552	-1.96	-0.337	-1.72	-0.829	-0.533	-2.04	-0.225
MmugDNA.24872.1.S1_at	699840	1025	CDK9	cyclin-dependent kinase 9	-1.01	-2.17	-0.55	5.72	-1.35	-1.76	-1.17	-1.41	-0.63	-1.94	-0.71	-1.18	-1.85	-1.44	-0.98	-1.62	-1.53	-1.02	-0.85	-1.1	-0.75	-1.56	-0.81	-0.56	-1.44	-0.0745	0.734	0.267	-0.584	-0.341	-0.53	-1.5	-0.721	-0.418	-0.937	-1.46	-0.601	-1.06	-0.331	-1.64	-0.802	-0.734	-1.44	-0.818	-0.576
MmugDNA.25664.1.S1_at	701358	374655	ZNF710	zinc finger protein 710	-0.7	-1.7	-1.23	1.76	-0.49	-1.21	-1.08	-1.58	-1.62	-0.85	-0.77	-1.4	-2.08	-1.21	-0.46	-0.17	-1.37	-1.29	-1.15	-0.96	-0.04	-1.28	-1.16	-0.51	-1.38	0.0174	0.261	0.0397	-0.239	-0.0793	-0.024	-1.54	-0.783	-0.316	-0.789	-0.563	-1.01	-1.42	-0.626	-0.959	-0.362	-1.31	-1.33	-0.586	-0.493
MmugDNA.21295.1.S1_at	694077	4082	MARCKS	myristoylated alanine-rich protein kinase C substrate	-1.12	-1.53	-0.82	-0.66	-0.98	-1.75	-0.77	-1.45	-0.86	-0.97	-1.46	-1.17	-2.57	-0.5	-0.46	-1.36	-1.46	-2.63	-0.6	-0.59	-0.8	-1.34	-2.33	-0.3	-1.4	0.572	-0.334	0.0935	0.173	-0.504	-0.0985	-1.69	-0.903	0.157	-1.37	-0.431	-0.961	-1.18	0.261	-1.08	-0.142	-1.27	-1.65	0.478	-0.601
MmuSTS.3913.1.S1_at	701057	6714	SRC	v-src sarcoma (Schmidt-Ruppin A-2) viral oncogene homolog (avian)	-0.74	-1.77	-0.99	-2.3	-1.22	-1.44	-0.71	-1.14	-1.47	-0.65	-1.4	-1.2	-2.23	-1.4	-0.31	-1.46	-1.23	-1.73	0.24	0.1	-0.69	-0.55	-1.18	-0.13	-0.38	-0.481	-0.0721	0.269	0.296	-0.0115	-0.828	-1.35	-0.55	-0.392	-1.2	-1.27	-0.809	-0.962	0.235	-0.113	-1.27	-1.05	-1.33	0.199	0.19
MmugDNA.31218.1.S1_at	692336	11006	LILRB4	leukocyte immunoglobulin-like receptor, subfamily B (with TM and ITIM domains), member 4	-0.58	-1.76	-1.72	-2.18	-0.07	-1.28	-1.65	-1.41	-1.78	-0.45	-1.45	-1.61	-1.85	-1.6	0.33	-1.82	-1.71	-1.54	-0.87	-0.65	-0.05	-1.25	-1.01	-0.32	0.4	0.419	0.161	0.24	-0.476	-0.344	-0.608	-1.21	-0.934	-0.795	-0.209	-1.03	-1.12	-0.807	-0.492	0.144	-0.671	-1.24	-0.771	-0.52	0.768
MmugDNA.35040.1.S1_s_at	718355	57655	LOC718355	GRAM domain-containing protein 1A-like	-0.35	-1.84	-0.98	-2.79	-0.3	-1.4	-0.82	-1.59	-1.29	-0.58	-0.94	-1.07	-2.19	-1.61	0.16	-1.1	-2.15	-1.92	-0.56	-0.46	0.21	-2	-2.3	-0.65	-0.01	0.343	0.146	-0.0466	-0.623	0.181	-0.189	-1.48	-1.16	-1	0.0765	-1.18	-0.697	-1.71	-0.611	0.0326	-0.567	-0.956	-1.76	-1.07	0.847
Mmu.2787.1.S1_x_at	695223	1070	CETN3	centrin, EF-hand protein, 3	-0.33	-1.76	-1.52	-2.12	-0.25	-1.05	-1.59	-1.56	-0.92	-1.24	-0.92	-1.5	-1.85	-1.12	-0.55	-1.07	-1.73	-1.07	-0.8	-1.14	-0.29	-1.01	-0.72	-0.24	-0.38	0.647	-0.511	0.137	-0.171	-0.101	0.229	-1.78	-1.04	-1.03	-0.571	-0.451	-1.61	-1.5	-0.473	-0.628	-0.0932	-1.94	-1.42	-0.59	-0.0876
MmuSTS.2643.1.S1_x_at	706407	7791	ZYX	zyxin	-0.37	-2.25	-1.67	-2.02	-0.77	-1.32	-1.23	-1.3	-0.85	-0.74	-0.67	-1.73	-2.2	-0.77	-0.44	-1.11	-1.63	-1.38	0.49	-0.63	0.48	-0.82	-0.9	0.01	-0.34	-0.254	0.392	0.0883	-0.177	-0.0495	-0.66	-1.01	-1.3	-0.771	-0.506	-1.34	-0.635	-1.34	-0.0994	-0.172	-0.875	-1.13	-1.5	-0.659	0.313
MmugDNA.27443.1.S1_at	719466	9518	GDF15	growth differentiation factor 15	-0.34	-0.8	-0.8	-2.55	-0.22	-1.04	-0.79	-1.03	-1.97	-0.75	-1.82	-0.51	-2.04	-1.99	-0.66	-1.59	-1.84	-1.14	-1.21	-0.26	0.02	-0.71	-0.7	-0.68	0.22	0.173	0.651	-0.222	-0.29	-0.312	0.134	-0.0895	-0.651	-0.779	-0.626	0.0639	0.164	-0.529	-0.373	-0.0266	0.322	0.424	-0.288	-0.482	0.543
MmugDNA.7613.1.S1_at	718993	7439	LOC718993	bestrophin-1-like	-0.51	-0.46	-0.72	-1.33	-0.58	-0.73	-0.15	-1.12	-1.81	-1.43	-0.9	-0.77	-1.53	-1.66	-1	0.21	-1.24	-0.96	-0.28	-1.36	0.1	-0.89	-0.74	0.91	-0.02	0.0375	0.109	0.218	0.109	-0.473	0.33	-0.297	-0.0642	-0.0687	0.0585	0.892	0.35	0.093	-0.0329	-0.144	0.485	-0.178	0.0482	-0.183	0.695
MmugDNA.27096.1.S1_at	714175	10211	FLOT1	flotillin 1	-0.31	-0.02	-0.37	-1.12	-0.52	-1.9	-0.41	-0.57	-2.22	-1.87	-1.83	-1.36	-1.15	-1.47	-1.61	-1.28	-1.86	-0.66	-0.16	-1.27	-0.3	-1.99	-0.82	-0.85	-1.02	0.056	-0.0324	0.0208	-0.046	0.00168	0.0438	-0.0913	-0.229	0.0528	0.106	0.235	0.228	-0.158	-0.504	-0.207	0.234	-0.234	-0.102	-0.244	0.868
MmuSTS.637.1.S1_at	700822	56300	IL1F9	interleukin 36, gamma	-2.27	-1.02	-0.14	0.72	0.29	-3.93	-1.12	-2.44	-5.58	-3.95	-6.49	-1.67	-4.39	-5.82	-3.06	-5.17	-3.84	-5.22	0.2	-0.78	-2.12	-1.84	-3.15	1.09	1.95	-0.79	1.99	0.152	-0.716	-0.639	-1.33	0.857	0.311	-0.972	-0.479	-0.793	1.83	0.449	-0.766	-0.408	-0.0482	2.3	0.555	0.169	0.979
MmugDNA.28099.1.S1_at	719996	2212	FCGR2A	Fc fragment of IgG, low affinity IIa, receptor (CD32)	-0.72	-0.1	-1.47	-3.44	-0.32	-3.28	-0.5	-3.42	-0.98	-2.86	-3.39	-2.23	-4.29	-2.56	-2.99	0.32	-0.03	-2.87	0.38	-2.25	-0.88	2.78	0.91	2.07	2.35	-0.0709	1.48	0.462	-0.831	-1.04	-0.622	1.18	-0.662	-1.35	-1.09	-0.0596	1.61	0.16	1.99	-1.26	1.06	1.67	0.265	1.94	-0.0427
MmugDNA.16384.1.S1_at	715582	90874	ZNF697	zinc finger protein 697	-1.11	-1.17	-0.51	-0.64	-1.2	-1.3	-0.44	-0.89	-1.56	-1.89	-1.27	-0.92	-1.82	-0.58	-1.29	-0.01	-1.93	-1.88	-0.29	-0.03	-0.2	0.42	-0.38	0.23	0.98	0.0467	0.673	0.535	-0.369	-0.887	-0.284	-0.652	-0.548	-0.295	-1.45	-0.0131	-0.252	-1.2	-1.26	-1.59	0.0797	-0.282	-1.71	-0.763	-0.995
MmugDNA.17918.1.S1_at	696763	54557	SGTB	small glutamine-rich tetratricopeptide repeat (TPR)-containing, beta	-2.26	-1.26	-0.88	-0.55	-1.48	-1.73	-0.82	-0.95	-1.28	-0.74	-1.51	-1.81	-1.2	-0.91	-0.72	-0.86	-0.95	-1.33	-0.77	-0.58	-0.52	-0.28	-0.88	-0.17	-1.03	0.543	0.326	0.785	-1.26	-0.391	-0.978	-1.23	-0.583	-1.1	-1.46	-0.572	-1.07	-0.733	-1.63	-1.32	-0.476	-1.36	-0.962	-1.06	-1.35
MmuSTS.15.1.S1_at	701340	3097	HIVEP2	human immunodeficiency virus type I enhancer binding protein 2	-1.95	-1.22	-1.05	-1.77	-0.21	-1.48	-1.31	-1.04	-0.86	-1.09	-1.96	-1.2	-1.14	-1.13	-0.27	-1.68	-1.36	-1.26	-0.2	-0.39	-0.04	-1.57	-1.24	0.17	0.14	0.083	1.19	0.985	-1.06	-1.19	-1.26	-0.177	0.013	-1.16	-1.56	-0.807	-0.323	-0.0495	-1.05	-1.75	-1.12	-0.474	0.0468	-1.3	-1.11
MmuSTS.4435.1.S1_at	704630	23112	TNRC6B	trinucleotide repeat containing 6B	-2.22	-0.78	-0.92	-1.23	-1.06	-1.72	-1.1	-1.15	-0.84	-0.75	-2.02	-1.54	-1.13	-0.77	-0.86	-1.44	-0.64	-0.93	0.05	-0.07	0.04	-0.6	-0.52	0	0.6	-0.283	0.431	0.346	-0.715	0.221	-2.08	-0.754	-1	-0.89	-0.812	-1.84	-1.05	-0.808	-0.948	-0.604	-2.01	-1.2	-1.12	-0.938	-0.949
MmugDNA.20170.1.S1_at	696516	23657	SLC7A11	solute carrier family 7 (anionic amino acid transporter light chain, xc- system), member 11	-3.41	-0.8	-0.3	-1.36	-1.1	-2	-0.5	-0.9	-1.09	-0.9	-2.18	-0.8	-0.6	-1.16	-0.9	-1.21	-0.8	-0.8	-0.3	-0.1	-0.5	-0.5	0	0.3	0.2	-0.896	0.866	0.929	-1.36	0.458	-3.35	-0.0993	0.113	-1.31	-0.336	-2.14	0.00107	0.0846	-1.33	-0.194	-2.02	0.0125	0.225	-1.4	-0.0767
MmugDNA.22571.1.S1_at	704749	81606	LBH	limb bud and heart development homolog (mouse)	-3.04	-0.1	-0.5	-1.4	-1.59	-2.09	-0.2	-0.9	-1.6	-1.5	-2.74	-0.38	-1.2	-1.51	-1.1	-1.1	-1.04	-1.1	0.1	-0.3	-0.5	-0.9	-1.1	0	-0.9	-0.295	-0.955	1.58	-0.585	0.254	-2.93	-0.981	0.676	-0.943	-1.29	-1.98	-0.977	0.649	-0.903	-0.732	-2.53	-1.07	0.619	-1.1	-0.247
MmuSTS.4261.1.S1_at	709208	1902	LPAR1	lysophosphatidic acid receptor 1	-0.28	-1.33	-1.06	-2.08	-1.08	-0.19	-1.47	-1.58	-1.56	-1.45	-0.3	-1.3	-1.45	-1.33	-1.36	-0.6	-0.83	-2.17	-0.12	-0.8	-0.92	-0.2	-1.23	0.21	0.8	-3.76	1.39	0.443	0.104	1.83	-3.64	0.0549	-0.647	-0.173	1.14	-3.88	0.0841	-1.1	0.026	1.05	-3.46	0.256	-0.428	0.279	1.09
Mmu.16380.2.S1_at	694168	390	RND3	Rho family GTPase 3	-2.03	-0.19	-0.4	-2.15	-0.98	-1.97	0.1	-0.81	-1.8	-1.2	-2.26	-0.4	-1.3	-1.2	-0.9	-0.48	-0.5	-0.6	-1.1	-0.5	-2.99	0.4	-0.1	-0.7	0	-2.63	1.55	0.589	-0.515	1.01	-4.33	0.985	0.187	-0.704	0.816	-2.16	1.78	1.48	0.493	1.81	-0.994	2.01	1.74	1.61	2.19
MmuSTS.2855.1.S1_at	695385	58480	RHOU	ras homolog family member U	-1.42	-0.74	-0.18	-1.99	-0.88	-1.48	0.65	-0.96	-1.47	-1.29	-1.86	-0.1	-1.81	-1.02	-1.13	-0.9	-0.99	-0.93	-1.26	-0.86	-1.67	0.4	0.21	-0.44	0.83	-1.73	1.45	0.977	-0.109	-0.588	-2.72	0.869	0.6	-0.0767	-1.29	-2.17	2.31	1.49	0.984	0.0236	-1.39	2.33	1.46	1.8	0.797
MmuSTS.4354.1.S1_at	705819	3569	IL6	interleukin 6 (interferon, beta 2)	-1.29	1.94	-1.51	-2.15	-1.83	-4.25	1.42	-1.78	-2.43	-4.57	-3.63	0	-2	-2.3	-2.14	-1.98	-0.6	-1.4	0	-0.1	-2.38	-0.3	-1	0.5	1	-2.76	2.14	1.97	1.23	-2.58	-3.12	4.39	1.85	0.465	-2.43	-0.734	5.68	4.32	3.97	1.43	2.07	5.86	4.82	4.71	4.46
MmugDNA.4494.1.S1_at	716671	5743	PTGS2	prostaglandin-endoperoxide synthase 2 (prostaglandin G/H synthase and cyclooxygenase)	-1.68	1.67	1.78	0.67	1.22	-0.28	0.76	-1.28	-1.72	-1.34	-2.02	0.62	-2.54	-1.96	-2.51	0.8	-2.35	-2.88	-0.4	-0.57	-2.69	-0.25	0.14	1.77	1.89	-1.1	0.841	-0.244	1.17	-0.664	-1.92	2.16	1.49	0.71	-0.296	0.205	2.63	1.63	2.84	0.697	1.69	2.98	1.67	3.75	0.45
MmugDNA.27948.1.S1_at	698091	3656	IRAK2	interleukin-1 receptor-associated kinase 2	-3.52	-0.12	0.6	-0.9	-3.01	-3.12	0.6	-1.08	-1.02	-2.58	-2.66	-0.95	-1.74	-1.95	-0.97	-0.23	-0.72	-1.34	-1.67	0.35	-1.39	0.31	-0.19	-1.02	1.45	-0.468	1.5	0.199	-0.26	-0.971	-3.19	1.19	0.133	0.082	-2.78	-2.54	1.34	-0.136	0.469	-2.12	-0.994	1.14	0.152	0.396	0.17
Mmu.14534.1.S1_at	702230	23158	TBC1D9	TBC1 domain family, member 9 (with GRAM domain)	-1.75	-1.28	0.35	-1.67	-1.28	-0.44	0.12	-0.7	-1.5	-0.74	-1.65	-0.52	-1.42	-1.65	-0.52	-0.62	-1.29	-0.92	-1.47	-0.55	-0.48	0.1	-0.64	-0.27	-0.67	0.0153	0.195	0.241	-0.238	-0.213	-1.39	-1.09	0.416	0.232	-1.1	0.596	-0.00123	0.487	0.169	-0.424	0.358	-0.0711	0.581	0.648	0.332
MmugDNA.11747.1.S1_at	696925	79682	LOC696925	centromere protein U-like	0.76	-0.01	0.94	-0.51	2.6	1.45	0.47	-0.95	1.39	0.51	-2.69	-0.66	-2.94	-3.11	-1.55	-1.13	-3.49	-0.98	-3.15	0.19	-0.35	0.61	3.99	1.82	1.99	0.412	-0.121	-0.422	0.00491	0.126	0.256	0.327	1.04	0.412	2.04	1.91	0.726	0.331	2.44	0.919	2.31	0.214	0.749	1.47	0.0454
MmugDNA.26297.1.S1_at	717560	8013	NR4A3	nuclear receptor subfamily 4, group A, member 3	0.82	1.37	0.61	-0.89	3.29	1.43	1.32	-3.99	0.28	-1.6	-1.36	-2.48	-4.93	-2.33	-2.67	2.36	-2.85	-3.8	-1.22	-1.26	-1.78	1.39	0.34	-2.07	-0.02	-1.24	-0.917	-0.413	1.74	0.837	-0.167	0.925	0.628	1.33	3.62	4.1	1.68	1.35	4.59	2.94	3.33	1.21	1.32	3.81	3.07
MmugDNA.39572.1.S1_at	721275	1801	LOC721275	diphthamide biosynthesis protein 1-like	0.22	-0.41	-0.39	-1.04	0.05	0.27	0.25	-1.55	0.01	-0.56	-0.87	-0.61	-2.93	-0.92	-0.87	-0.94	-2.24	-2.87	-0.09	0.07	-0.26	-0.29	-0.44	-0.28	-0.19	-0.143	-0.0681	0.242	-0.132	0.101	0.226	-0.223	0.0872	-0.0843	0.243	0.736	0.0473	0.478	0.257	0.163	0.542	0.165	0.182	0.455	0.718
MmugDNA.40744.1.S1_at	705475	2169	FABP2	fatty acid binding protein 2, intestinal	-0.2	-0.17	-0.47	-0.75	0.33	-0.56	0.37	-1.27	-0.17	-1.36	-2.51	-0.33	-2.97	-1.59	-2.65	0.15	-0.89	-1.27	-0.8	-1.27	0.03	0.14	-1.05	-0.08	0.32	-0.00585	-0.177	-0.123	0.268	0.0383	-0.107	-0.589	-0.196	-0.102	0.0143	0.679	-0.102	0.58	0.739	0.353	0.547	-0.0906	0.475	0.504	-0.0858
MmugDNA.33777.1.S1_at	706313	51062	ATL1	atlastin GTPase 1	-0.49	-0.3	-0.35	-1.36	0.03	-1.94	0.84	-1.84	-0.97	-1.54	-2.37	-0.8	-1.96	-1.48	-2.62	-0.56	-1.01	-1.73	-0.21	0.12	0.34	-0.79	-1.41	-0.16	-0.99	0.0796	-0.0295	0.228	-0.491	0.213	-0.0287	-0.358	-0.144	-0.336	0.0747	0.549	0.533	0.448	0.73	0.255	1.42	0.127	0.529	1.11	-0.0934
MmugDNA.28184.1.S1_at	708631	54148	MRPL39	mitochondrial ribosomal protein L39	-2.13	0.8	-0.13	-0.62	0.03	-1.99	0.97	-0.31	-0.41	-1.49	-2.02	-1.23	-0.86	-1.8	-2.46	-1.19	0.93	0.29	-0.23	-0.91	-1.11	0.91	0.29	0.25	-1.18	-0.471	0.773	0.00103	-0.712	0.409	-1.63	0.698	-0.262	-0.529	0.795	0.141	1.19	1.26	1.78	0.201	0.606	0.341	0.946	0.877	-0.0474
MmugDNA.41620.1.S1_at	708871	2098	ESD	esterase D	-2.27	0.06	-1.27	-1.34	-0.16	-0.04	0.2	-1.37	0.49	-1.75	-2.03	-0.82	-1.22	-2.5	-3.4	0.64	2.21	1.2	-1.02	-0.58	-1.65	1.18	1.54	0.28	-1.75	0.213	-0.614	0.172	-1.23	1.46	-1.54	-1.04	-0.877	-0.579	1.09	0.856	-1.44	-0.244	0.915	-1.19	-1.6	-1.06	-0.609	-0.83	-1.51
MmugDNA.10043.1.S1_at	710708	9706	ULK2	unc-51-like kinase 2 (C. elegans)	-0.36	-0.29	-1.17	-1.85	0.08	-0.81	-0.46	-0.79	-1.24	-0.53	-1.43	-0.32	-2.12	-1.62	-0.7	-1.07	0.36	-1.86	-0.63	0.43	-0.41	-1.62	-2.1	0.07	-0.54	-0.315	-0.205	0.435	-0.129	0.214	-0.432	-0.397	-0.211	0.13	0.542	-0.352	-1.07	-0.319	-0.298	-0.113	-1.14	-0.919	-1.28	-0.364	-0.302
MmugDNA.17304.1.S1_at	708362	57492	ARID1B	AT rich interactive domain 1B (SWI1-like)	1	-0.43	0.79	-0.99	-1.02	-0.85	-0.3	-0.83	-1.22	-0.83	-0.36	-1.41	-2	-0.74	-2.33	0.06	-0.31	-0.88	-0.23	0.47	0.7	0.05	0.72	-0.57	-0.95	0.0828	-0.403	0.263	0.513	-0.456	-0.0623	-0.574	0.345	0.562	-0.438	0.259	-0.358	0.538	1.08	-0.0837	0.451	-0.0709	0.246	1.28	-0.925
MmugDNA.11377.1.S1_s_at	664734	2204	FCAR	Fc fragment of IgA, receptor for	-2.53	-0.61	-0.58	-0.45	-2.11	-2.05	0.65	-1.02	-0.6	-1.14	-2.24	-0.73	-1.49	-0.88	-1.64	-0.52	-1.93	-1.45	-1.47	-0.4	0.61	-0.52	-1.21	-0.65	-1.2	-0.543	-0.201	0.931	-0.301	0.115	-1.4	-1.21	-0.28	-0.18	-1.53	-1.28	-0.539	-0.628	-0.596	-1.12	-1.36	-0.798	-0.448	-0.0469	-0.912
MmugDNA.8944.1.S1_at	710795	8085	MLL2	myeloid/lymphoid or mixed-lineage leukemia 2	-0.78	-1.75	-0.23	-2.18	-0.53	0.15	-1.14	-1.44	-0.95	-0.86	-0.86	-1.22	-1.96	-1.17	-0.68	-0.87	-1.91	-1.54	-0.31	0.23	-0.01	-0.79	-1.04	-0.1	-1.7	-0.259	0.577	0.37	-0.703	0.0146	-0.546	-0.91	0.0169	-0.662	-0.367	-0.0484	-0.565	-0.98	-0.537	-0.531	-0.227	-0.671	-1.24	-0.419	-0.0235
MmugDNA.24343.1.S1_at	699726	3455	IFNAR2	interferon (alpha, beta and omega) receptor 2	-1.35	-1.09	-0.6	-2.3	-0.63	-0.93	-0.23	-1.18	-0.52	-0.02	0.1	-1.79	-1.53	-1.51	-0.93	-0.87	-0.99	-0.66	-1.13	0.24	-0.23	-0.11	-1	0.13	-1.6	-0.165	0.452	-1.06	-0.518	1.29	-0.273	-0.363	-1.36	-0.766	-0.828	-0.771	-0.115	-1.52	0.00479	-0.275	0.0521	-0.477	-1.46	-0.00433	-0.462
MmugDNA.13533.1.S1_at	718235	6892	TAPBP	TAP binding protein (tapasin)	0.01	-2.48	-1.6	-3.07	-1.43	-0.65	-0.59	-2.02	-2.08	0.08	-0.22	-1.82	-3.71	-2.25	0.19	-1.18	-3.33	-1.87	-1.36	-0.26	-0.42	-2.99	-1.57	-1.6	-0.78	-0.18	0.809	0.587	-1.64	0.428	-0.157	-1.68	-1.02	-1.63	-0.474	-0.23	-0.497	-2.34	-1.63	0.398	0.288	-1.08	-2.06	-1.75	1.23
MmugDNA.8963.1.S1_at	701579	7345	LOC701579	ubiquitin carboxyl-terminal hydrolase isozyme L1-like	-1.69	-1.96	-1.12	-1.3	-1.29	-1.46	-1.89	-0.89	0.2	-0.1	-0.85	-1.37	-0.01	-0.41	0.59	-1.98	-2.05	-1.05	1.64	1.23	-0.21	-1.84	-1.83	0.33	-0.09	-1.04	1.34	0.847	-2.06	0.907	-1.95	-0.972	-0.157	-1.89	-0.35	-2.25	-0.98	-0.228	-1.55	0.342	-1.87	-1.25	-0.231	-2.22	0.26
MmugDNA.37641.1.S1_at	700481	4968	OGG1	8-oxoguanine DNA glycosylase	-1.29	-2.34	-1.78	-0.73	-1.93	-0.9	-1.03	-1.1	-0.07	-0.65	-0.56	-1.66	-1.38	-0.55	-0.89	-1.72	-0.93	-1.14	1.32	1.36	1.06	-1.6	-2.55	0.08	-1.56	-0.89	1.36	1.73	-1.82	-0.376	-1.44	-1.57	-1.07	-1.49	-1.93	-1.66	-1.28	-1.09	-1.42	-1.94	-2.18	-1.78	-1.86	-2.36	-1.41
MmugDNA.29743.1.S1_at	706852	56339	METTL3	methyltransferase like 3	-1.07	-1.79	-1.12	-1.55	-1.98	-1.38	-0.47	-0.71	-0.86	-0.86	-1.01	-0.79	-0.58	-0.78	0.08	-2.02	-1.87	-1.53	1.21	0.05	0.18	-1.24	-1.84	0.18	-1.58	0.0659	0.688	0.372	-1.1	-0.0263	-0.787	-1.48	-0.697	-0.82	-1.57	-1.36	-0.308	-0.663	-1.34	-1.25	-1.47	-0.618	-0.9	-1.5	-0.192
MmugDNA.19980.1.S1_at	574288	85363	TRIM5	tripartite motif containing 5	-2.83	-1.01	-0.43	-2.47	-2.37	-0.83	1.98	0.03	0.02	0.96	-1.02	0.67	0	-0.81	-0.98	0.22	1.86	1.11	1.58	1	0.09	2.22	-0.12	1.73	-0.76	-0.882	1.07	0.833	-1.68	0.653	-2.94	-1.26	-0.704	-0.94	-1.52	-0.754	0.771	0.161	0.918	-0.145	-1.76	0.895	-0.218	0.0795	-1.56
MmugDNA.3476.1.S1_at	713877	10443	LOC713877	uncharacterized LOC713877	-3.14	-0.47	-1.4	-2.42	-0.65	-1.7	-0.44	-1.18	-0.04	0.06	0.99	-0.26	-0.02	-0.68	-1.1	-0.52	0.74	-0.51	0.71	-0.47	-0.71	0.97	-1.27	1.4	-1.17	-0.462	0.154	0.407	-1.14	1.04	-1.63	-1.03	-1.02	-2.15	0.396	-0.92	-0.895	-0.474	-0.783	-0.466	0.212	-0.633	-0.318	-1.09	-1.35
MmugDNA.12970.1.S1_at	704298	116228	COX20	COX20 Cox2 chaperone homolog (S. cerevisiae)	-2.6	-1.26	-1.68	-2.24	-1.35	-0.71	0.6	-0.54	-0.05	-0.22	-0.65	0.29	-0.86	-0.75	-1.46	0.51	-0.3	-1.31	0.86	0.34	-0.21	0.28	-0.5	0.02	-1.3	-0.347	0.775	0.917	-1.74	0.393	-1.71	-1.05	-0.939	-1.48	-0.927	0.138	0.299	0.573	-0.0211	-0.105	0.278	0.493	-0.103	-0.511	-1.16
MmugDNA.38300.1.S1_at	574172	26047	CNTNAP2	contactin associated protein-like 2	-2.15	-1.8	-2.76	-3.05	-0.91	-0.77	0.24	-0.25	0.14	0.45	-0.13	-0.09	-0.72	-0.75	-0.24	-0.94	-0.2	-0.9	0.57	-0.4	0	0.02	-0.12	-0.11	-0.92	-0.101	0.654	0.787	-1.45	0.106	-1.49	-1.5	-1.37	-1.56	-0.415	-0.105	0.479	0.654	0.171	0.545	0.399	0.0417	0.129	-0.202	0.102
MmugDNA.11267.1.S1_at	708006	3275	PRMT2	protein arginine methyltransferase 2	-1.33	-1.99	-1.73	-2.46	-0.51	-0.77	0.21	0.27	-0.01	1.31	0.02	-0.51	0.19	-0.51	-0.32	-0.84	1.09	-0.23	-0.09	0.4	0.32	-0.87	-0.69	-0.02	-0.97	0.386	0.936	0.564	-1.46	-0.431	-1.17	-1.32	-0.773	-1.5	-0.854	-0.103	0.37	0.84	-0.491	0.839	0.0706	0.231	0.438	-0.578	-0.197
MmugDNA.700.1.S1_at	613033	2796	GNRH1	gonadotropin-releasing hormone 1 (luteinizing-releasing hormone)	-2.48	-2.19	-1.73	-2.56	-1.64	-0.52	0.25	-0.55	0.52	0.21	-0.56	-0.58	-0.47	-1.15	0.49	-0.14	-0.04	0.03	-0.43	1.2	0.02	-1.02	-0.14	0.62	-1.39	-0.514	0.694	0.892	-1.73	0.661	-1.56	-1.87	-1.15	-1.61	-0.909	-0.152	0.157	0.122	-0.0759	0.303	-0.372	-0.0531	-0.465	-1.28	0.634
MmugDNA.14164.1.S1_at	705166	7389	UROD	uroporphyrinogen decarboxylase-like	-1.87	-1.34	-1.27	-1.82	-0.97	-0.53	0.06	0.61	-0.01	1.13	-0.44	0.24	-0.15	0.08	0.85	-1.9	-0.74	-0.91	0.68	0.45	0	-0.88	0.13	0.12	-0.53	0.728	0.346	0.397	-1.42	-0.0532	-0.764	-0.562	-0.819	-0.605	-0.837	-0.485	0.537	0.404	-0.23	0.791	-0.825	0.148	-0.159	-0.607	-0.0751
MmugDNA.40900.1.S1_at	702942	58487	CREBZF	CREB/ATF bZIP transcription factor	-1.33	-1.83	-0.64	-2.47	-1.2	-0.63	0.31	0.11	-0.54	0.23	-0.35	-0.07	-1.01	-0.56	0.59	-0.78	-0.8	-0.63	-0.67	0.53	-0.09	-0.05	0.09	-1.5	0.24	0.35	0.645	0.146	-1.18	0.0394	-0.595	-1.49	-0.442	-1.43	-0.571	-0.345	0.498	-0.0478	-0.574	0.259	-0.17	0.0915	-0.542	-0.5	0.268
MmugDNA.41735.1.S1_at	719405	284001	CCDC57	coiled-coil domain containing 57	-1.24	-1.68	-1.15	-2.54	-0.99	-0.92	-0.53	-1.35	-0.83	-0.41	-0.89	-1.49	-1.79	-1.21	-0.18	-1.37	-1.67	-0.97	-0.08	0.63	-0.14	-0.8	-0.87	-0.3	-1.12	0.562	0.668	-0.139	-1.28	0.185	-0.314	-1.06	-0.895	-1.12	-0.289	0.174	-0.314	-1.17	-0.843	-0.134	0.297	-0.808	-1.11	-1.16	0.374
MmugDNA.5737.1.S1_at	719150	22809	LOC719150	cyclic AMP-dependent transcription factor ATF-5-like	-0.79	-1.78	-0.52	-2.99	-1.12	-0.84	-0.82	-0.31	-1.33	-0.86	-0.46	-0.83	-1.45	-0.53	-0.62	-0.83	-1.48	-0.5	-0.63	-0.83	0.67	-0.76	-0.07	-0.41	-1.44	0.272	0.226	-0.251	-0.677	0.43	-0.135	-1.36	-0.733	-1.07	-0.517	-0.272	-0.262	-0.871	-0.671	-0.117	0.223	-0.689	-1.27	-0.321	0.153
MmugDNA.20834.1.S1_at	707463	23152	LOC707463	protein capicua homolog	-1.33	-1.65	-1.04	-2.31	-0.95	-1.01	-1.09	-0.88	-0.94	-0.75	-0.67	-1.34	-1.76	-0.54	-0.25	-0.4	-1.48	-0.95	-0.38	-0.49	-0.39	-0.99	-1.03	0.08	-1.03	-0.424	0.607	0.184	-0.272	-0.0949	-1.33	-1.03	-0.684	-1.02	-0.712	-0.97	-0.758	-0.875	-0.392	-0.228	-0.67	-0.902	-1.27	-0.493	0.13
MmugDNA.43379.1.S1_at	701792	643	CXCR5	chemokine (C-X-C motif) receptor 5	-1.05	-1.72	-1.33	-2.44	-1.36	-0.78	-0.87	-1.04	-0.69	-1.22	-0.79	-1.44	-1.24	-0.54	-1.13	-0.89	-1.4	-0.94	-0.54	-0.04	-0.11	-0.46	0.08	-0.36	0.32	-1.2	0.933	0.126	-0.079	0.219	-1.58	-0.319	-1.07	-0.661	-0.843	-1.38	0.328	-0.966	-0.136	-0.37	-1.17	0.172	-0.512	0.126	-0.241
MmugDNA.30184.1.S1_at	712429	4323	MMP14	matrix metallopeptidase 14 (membrane-inserted)	-1.24	-2	0.03	-2.51	-2.12	-0.5	-1.39	-0.47	-1.37	-0.2	-0.21	-0.81	-2.52	-0.42	-0.73	0.01	-3.57	-0.8	-1.17	-0.51	0.27	-0.42	0.13	-1.48	-0.65	-0.552	0.187	-0.0929	-0.68	1.14	-0.728	-0.985	-1.12	-1.59	-0.818	-0.833	-0.816	-1.05	-0.638	-0.0516	-0.458	-1.07	-1.24	-0.769	-0.539
MmugDNA.6929.1.S1_at	694207	653361	NCF1	neutrophil cytosolic factor 1	-1.29	-1.36	-1.86	-2.29	-0.42	-1.01	-1.27	-1.2	-0.77	-0.68	-0.9	-1.3	-1.64	-0.86	-0.56	-0.89	-1.29	-1.91	-0.36	-1.45	-0.23	-0.92	-1.38	-0.43	-0.56	-0.238	-0.653	0.559	-0.535	0.867	-1.61	-1.51	-1.31	-1.12	0.238	-1.69	-1.64	-0.883	-0.634	0.483	-1.53	-1.61	-1.09	-0.749	0.551
MmuSTS.835.1.S1_at	699594	11259	FILIP1L	filamin A interacting protein 1-like	-1.84	-0.76	-1.81	-2.17	-0.94	-1.85	0.51	-1.16	-1.48	-1.24	-1.54	0.49	-1.33	-1.13	-0.53	-2.12	-1.4	-1.35	-0.51	-0.58	-0.57	-0.79	-0.43	1.66	0.86	-1.1	0.914	0.944	-0.44	-0.321	-2.01	0.576	-0.6	-1.17	-0.986	-1.55	1.56	0.482	-0.188	0.671	-0.253	1.71	0.675	0.513	1.11
Mmu.14298.1.S1_at	715467	7124	TNF	tumor necrosis factor	-2.97	-3.19	-2.16	-4.44	-2.89	-1.1	1.3	-0.3	-2	-1	-1	0.3	-1	-1.3	-0.1	-0.9	-0.8	-0.6	-0.4	-0.1	-0.5	0.2	-0.2	-0.6	0.2	-2.36	1.37	1.81	-1.23	0.407	-3.34	-1.15	0.65	-1.53	-0.0866	3.21	4.51	4.1	3.09	3.78	4.23	4.46	4.34	3.95	5.09
MmugDNA.21547.1.S1_at	713033	9967	THRAP3	thyroid hormone receptor associated protein 3	-3.09	-2.16	-2.9	-1.85	-2.12	-0.18	0.91	-0.16	0.08	0.64	-0.62	0.06	-0.12	0.49	-0.99	1.51	1.78	0.98	1.49	2.4	0.99	2.4	0.04	0.91	1.94	-0.117	0.865	1.39	-2.67	0.539	-3.05	-2.28	-2.15	-1.23	-0.864	0.195	1.05	0.553	5.09e-05	1.16	-0.303	0.513	0.207	0.806	-0.302
MmuSTS.4251.1.S1_at	701094	4189	DNAJB9	DnaJ (Hsp40) homolog, subfamily B, member 9	-2.03	-0.65	-1.13	-1.54	-1.83	-1.17	-0.7	-1	-1.04	-1.35	-0.79	-0.65	-0.32	-0.6	-0.93	-0.87	-0.34	-0.92	-0.3	-0.32	-0.56	-0.5	-0.92	0.5	0.2	-0.091	0.742	0.375	-0.837	-0.189	-1.43	-0.198	-0.66	-0.909	-1.43	-0.795	-0.157	-0.168	-0.712	-1.16	-0.454	-0.0311	0.109	-0.302	-1.04
MmugDNA.19083.1.S1_at	695991	730249	IRG1	immunoresponsive 1 homolog (mouse)	-2.77	-0.7	-0.9	-1.7	-1.89	-2.38	-0.3	-0.9	-1.1	-1.5	-1.3	-0.4	-1	-0.8	-0.7	-0.4	-0.1	-0.4	-0.2	-0.2	-0.3	0.1	0.1	0	0.1	0.0804	0.696	0.693	-1.06	-0.405	-2.76	0.214	0.35	-0.986	-1.57	-1.27	0.811	0.665	0.225	-0.25	0.063	0.927	0.714	0.795	0.781
MmugDNA.9503.1.S1_at	722250	26253	CLEC4E	C-type lectin domain family 4, member E	-1.97	-1.35	-1.92	-1.85	-0.36	-1.38	-0.94	-1.23	-1.41	-0.3	-1.44	0.02	-1.04	-0.55	-0.2	-1.41	-0.95	-0.7	-0.5	-0.9	-0.81	-0.43	0.38	0	0.2	0.342	-0.989	-0.162	-0.135	0.945	-1.52	-1.85	-1.22	-0.266	0.728	-0.811	-0.9	-0.325	-0.0178	1.56	0.145	-0.395	0.0262	1.04	1.49
MmugDNA.16779.1.S1_at	699062	28231	SLCO4A1	solute carrier organic anion transporter family, member 4A1	-2.32	-1.31	-1.57	-1.94	-1.02	-1.86	-1.2	-1.03	-1.42	-1.4	-1.61	-1.18	-1.46	-0.49	-0.51	-1.12	-0.98	-0.79	-0.63	-0.72	-0.59	0.31	-0.14	-0.07	0.3	-0.559	-1.09	0.95	0.41	0.292	-2.47	-2.44	-0.0859	0.307	-0.775	-2.25	-2.36	-0.0477	0.239	-0.197	-1.57	-2.23	-0.256	0.688	0.621
MmunewRS.875.1.S1_at	100270698	22829	NLGN4Y	neuroligin 4, Y-linked	-1.06	-1.76	-1.67	-3	-0.46	-0.65	-1.79	-0.87	-2.3	-1.6	-1.32	-1.35	-0.45	-1.99	-0.49	-0.66	-1.1	0.08	-0.64	-0.73	0.42	-0.62	-0.31	1.17	0.72	-0.454	0.676	-0.0897	-0.479	0.347	-1.69	-1.11	-1.31	-0.521	0.00406	-1.44	-0.988	-0.973	-0.171	-0.258	-1.23	-0.991	-0.925	-0.264	0.23
MmuSTS.3244.1.S1_at	703168	7832	BTG2	BTG family, member 2	-1.63	-1.56	-1.58	-1.56	-0.85	-1.42	-0.15	-1.33	-1.53	-0.9	-0.8	-1.06	-1.98	-1.33	-0.2	-1.48	-4.18	-4.33	0.64	0	1.22	-2.4	-2.07	1.2	-1.21	-0.616	0.37	0.207	-0.767	0.807	-1.15	-1.17	-1.2	-1.08	0.574	0.512	0.68	0.499	-0.406	1.52	1.28	0.267	0.143	-0.205	2.32
MmugDNA.38640.1.S1_at	705836	81848	SPRY4	sprouty homolog 4 (Drosophila)	-1.66	-0.87	-0.97	-2	-2.09	-2.95	-2.27	-2.31	-1.91	-2.69	-3.04	-1.82	-3.13	-1.56	-0.43	-1.13	-1.59	-1.32	3.3	1.27	2.84	-0.11	-0.98	2.34	1.61	0.338	-0.0459	0.771	-0.544	-0.519	-0.643	-0.72	-0.732	-0.758	-1.71	-1.61	-1.88	-1.75	-1.88	-1.9	-2.23	-1.68	-2.01	-2.68	0.227
MmugDNA.29197.1.S1_at	698413	223082	LOC698413	e3 ubiquitin-protein ligase ZNRF2-like	-2.09	-1.9	-1.58	-1.3	-1.37	-1.55	-1.4	-1.93	-1.1	-1.58	-1.59	-1.67	-1.61	-1.1	-1	-1.3	-1.41	-1.36	-0.3	-0.8	-0.4	-1	-1.63	0	-0.6	0.293	0.412	-0.203	-0.614	0.111	-1.37	-1.58	-1.66	-0.675	-0.851	-0.828	-1.08	-1.61	-0.533	-1.15	-0.868	-1.35	-1.49	-0.561	-0.609
MmugDNA.10035.1.S1_s_at	719781	57823	LOC719781	SLAM family member 7-like	-1.84	-0.79	-1.45	-2.24	-2.75	-1.88	-0.27	-1.71	-1.76	-1.67	-1.6	-0.51	-1.41	-1.86	-1.72	-1.64	-0.79	-1.41	-1.1	-1.21	-1.73	-1.76	-1.98	-0.7	-0.4	-0.411	1.01	0.0486	0.629	-1.27	-1.64	0.268	-1.1	0.208	-3.21	-1.61	0.395	-1.14	0.485	-1.71	-1.16	0.588	-0.36	0.691	-1.2
MmuSTS.4660.1.S1_at	694699	7130	TNFAIP6	tumor necrosis factor, alpha-induced protein 6	-6.23	-1.74	-2.55	-4.04	-3.39	-3.75	-1.07	-1.7	-2.57	-2.65	-2.44	-1.36	-1.7	-2.3	-1.7	-1.3	-0.8	-1.3	-0.4	-0.6	-1.6	-1.3	-1	-0.5	-0.2	-0.305	0.754	0.875	-1.89	0.567	-5.86	-1.28	-1.48	-2.37	-2.43	-2.68	-0.499	0.0365	-0.703	-1.08	-0.57	-0.291	0.254	-0.0408	0.298
MmugDNA.7967.1.S1_at	700583	7185	TRAF1	TNF receptor-associated factor 1	-1.14	-0.91	-0.87	-3.07	-1.32	-2.17	-0.55	-1.7	-3.46	-1.71	-2.58	-0.71	-3.05	-3.58	-0.72	-1.13	-2.29	-1.26	-1.56	-0.31	-1.56	-0.77	-0.35	-1.47	1.8	-0.464	0.774	0.878	-0.77	-0.418	-1.47	-0.329	-0.0626	-0.547	-0.989	-1.04	0.213	0.306	-0.609	-0.154	-0.363	0.702	0.753	-0.28	1.73
MmuSTS.896.1.S1_at	722036	10938	EHD1	EH-domain containing 1	-1.94	-1.02	-1.46	-3.31	-0.37	-2.42	-0.6	-1.38	-2.14	-0.45	-2.03	-0.79	-1.79	-1.83	-0.55	-1.65	-1.1	-0.83	-0.73	-0.42	-1.05	-0.32	-0.15	-0.36	0.28	0.208	0.591	0.433	-0.881	-0.351	-1.5	-0.213	-0.656	-1.04	-0.765	-1.7	0.157	-0.719	-0.811	-0.686	-1.18	-0.0994	-0.551	-0.926	-0.627
MmugDNA.35827.1.S1_at	697468	2651	GCNT2	glucosaminyl (N-acetyl) transferase 2, I-branching enzyme (I blood group)	-3.41	-1.18	-0.9	-3.07	-0.82	-2.68	-1.12	-2.39	-1.95	-0.54	-3.43	-1.44	-2.79	-2.79	-1.35	-1.14	-0.85	-2.01	-0.7	-0.8	-1.54	-0.83	-1.32	-0.4	-0.25	-1.13	1.05	0.477	-0.932	0.535	-4.49	-0.222	-0.36	-1.08	0.137	-3.51	-0.379	-0.687	-0.259	0.455	-3.07	-0.0573	-0.547	0.0975	0.279
MmuSTS.3464.1.S1_at	707865	135	ADORA2A	adenosine A2a receptor	-3.01	-1.15	-1.44	-3.19	-1.41	-3.02	-0.5	-1.25	-2.17	-1.47	-3.83	-1.32	-1.75	-2.79	-0.51	-3.62	-1.62	-1.62	-0.04	-0.68	-0.87	-1.67	-2.18	-0.57	-1.01	-0.355	0.61	0.956	-1.18	-0.0322	-3.03	-0.567	-0.154	-1.84	-1.22	-2.97	-0.204	-0.346	-1.29	-0.99	-3.54	-0.75	-0.389	-1.82	-0.0211
MmugDNA.22226.1.S1_at	707247	3696	ITGB8	integrin, beta 8	-3.93	-1.58	-0.29	-2.86	-1.22	-2.51	-0.48	-1.02	-2.38	-1.05	-3.2	-1.32	-1.7	-2.68	-0.77	-2.09	-1.6	-1.69	-1.16	-0.2	-0.78	-1.7	-2.37	-0.52	-1	-0.0409	0.271	0.918	-1.93	0.779	-3.2	-1.25	-0.178	-1.34	0.00329	-1.58	-0.619	-0.312	-1.66	-0.0732	-2.32	-0.82	-0.754	-1.52	0.332
MmuSTS.1545.1.S1_at	694488	9242	MSC	musculin	-1.41	-2.28	-1.39	-2.95	-1.09	-1.7	-1.17	-1.2	-2.26	-0.54	-2.25	-1.32	-1.85	-1.22	-0.23	-0.88	-1.73	0.25	-0.01	0.07	0.77	0.22	2.39	-0.19	1.6	-0.456	0.634	0.73	-1.11	0.205	-2.13	-1.54	-0.593	-1.36	-0.401	-2.06	-0.436	-0.481	-1.28	0.745	-1.73	-0.702	-0.184	-0.961	1.47
MmugDNA.25216.1.S1_at	706665	2239	GPC4	glypican 4	-2.45	-1.81	-0.9	-3.51	-1.99	-1.15	-1.4	-1.88	-2.81	-1.94	-2.49	-1.64	-1.62	-1.77	-1.13	-0.45	-0.7	-0.25	-0.45	-1.4	-1.29	0	0.6	0.42	0.29	0.481	-0.32	2.19	-2.16	-0.184	-1.9	-2.25	0.843	-1.84	-1.34	-0.732	-1.92	0.445	-2.12	-0.936	-1.67	-2.35	0.674	-1.18	-0.751
MmugDNA.17878.1.S1_at	711098	255758	LOC711098	tctex1 domain-containing protein 2-like	-2.05	-1.82	-0.8	-1.63	-1.09	-1.66	-0.62	-1.2	-1.03	-0.28	-2.45	-2.01	-1.4	-2.06	-1.37	-1.08	-1.49	-0.7	1.54	-0.22	1.38	0.66	0.5	1.65	0.7	-0.373	0.159	2.22	-1.8	-0.204	-2.9	-1.72	1.59	-0.971	-1.01	-1.09	-0.774	1.37	-0.75	-0.0791	-0.969	-0.974	1.3	-1.26	0.00517
MmuSTS.2541.1.S1_at	574151	3606	IL18	interleukin 18 (interferon-gamma-inducing factor)	-1.86	-0.41	-2.46	-2.97	-1.5	-1.25	-0.2	-0.76	-1.47	-1.35	-0.84	-0.25	-1.85	-1.6	-1.3	-0.74	-0.68	-0.56	-1.08	-0.77	-1.1	-1.14	-1.01	-0.33	0.54	0.312	0.494	-0.793	-0.552	0.539	-0.921	-0.351	-2.69	-1.32	-0.318	0.0548	0.136	-0.362	0.329	0.449	1.36	0.346	-0.474	1.16	0.786
MmuSTS.1416.1.S1_at	574182	6364	CCL20	chemokine (C-C motif) ligand 20	-4.8	-2.3	-4.06	-5.07	-2.92	-4.01	-1.22	-3.73	-3.55	-3.61	-4.19	-2.14	-4.29	-2.97	-2.73	-3.34	-3	-4.12	-0.8	-0.6	-2.67	-2.69	-3.28	-0.5	-0.2	-1.1	1.18	0.763	-2.18	1.34	-4.01	-1.44	-2.65	-2.45	-1.05	-1.21	0.385	-0.601	0.673	0.918	0.333	0.784	-0.366	1.75	1.89
MmuSTS.4669.1.S1_at	703189	9966	TNFSF15	tumor necrosis factor (ligand) superfamily, member 15	-4.54	-0.9	-0.86	-3.34	-2.6	-4.21	-1.62	-1.53	-2.45	-3.42	-4.94	-1.69	-1.87	-3.11	-3.19	-5.14	-2.54	-2.95	-0.6	-1.9	-2.15	-2.01	-2.37	-0.4	-1.7	-1.3	1.11	1.11	-0.524	-0.388	-4.55	0.0857	0.0725	-1.3	-2.49	-3.47	-0.487	-0.0904	-0.516	-1.98	-3.01	-0.259	-0.431	-0.978	-1.36
MmugDNA.22482.1.S1_s_at	702128	8560	DEGS1	delta(4)-desaturase, sphingolipid 1	-2.37	-1.92	-1.78	-2.72	-0.2	-2.56	-1.05	-1.26	-1.76	-0.57	-2.22	-1.13	-2.59	-2.01	0.09	-2.65	-1.85	-2.35	-0.45	-0.53	-1.35	-1.4	-2.44	-0.4	-1.37	-0.34	0.853	0.449	-0.659	-0.302	-1.96	-0.762	-0.579	-1.36	-0.765	-2.24	0.00371	-0.4	-0.712	-0.497	-1.87	-0.134	-1.08	-0.941	-0.0692
Mmu.8608.1.S2_at	574178	6352	CCL5	chemokine (C-C motif) ligand 5	-3.27	-1.99	-1.73	-2.9	-1.6	-2.81	-0.68	-1.19	-2.77	-1.58	-3	-0.85	-2.01	-2.7	-0.9	-3.15	-1.83	-1.8	-1.1	-0.5	-1.7	-1.8	-1.4	-0.5	-0.4	-0.42	0.303	0.94	-1.02	0.195	-2.91	-1.43	-0.477	-1.15	-1.04	-1.85	-0.224	0.0727	-0.714	-0.122	-1.14	-0.0875	0.244	-0.24	0.823
MmugDNA.26392.1.S1_at	696745	899	CCNF	cyclin F	-1.4	-1.47	-0.96	-2.52	-0.94	-1.87	-0.65	-1.84	-2.04	-0.6	-1.15	-0.5	-2.18	-1.89	-0.1	-1.5	-1.26	-1.96	-1.61	-1.12	-0.81	-0.43	-1.21	-0.56	-0.3	0.836	0.442	-0.634	-0.492	-0.152	-0.248	-1.09	-0.782	-0.292	-0.615	-0.305	-0.536	-1.4	-0.289	0.159	0.586	-0.25	-1.04	0.278	1.16
MmuSTS.3418.1.S1_at	712554	23529	CLCF1	cardiotrophin-like cytokine factor 1	-0.59	-1.03	-1.18	-2.91	-1.84	-1.75	-0.45	-2.08	-3.6	-3.09	-3.33	-1.4	-3.82	-5.3	-2.11	-2.19	-2.55	-3.16	-0.9	-0.55	-1.92	-0.86	-2.09	-0.71	0.94	-0.345	0.411	0.97	-0.592	-0.443	-0.856	-0.154	0.14	-1.34	-1.25	-0.609	0.699	0.509	-0.349	-0.154	-0.374	0.269	0.529	-0.427	1.67
MmuSTS.205.1.S1_at	712627	51561	IL23A	interleukin 23, alpha subunit p19	-1.07	-0.31	-1.64	-3.58	-0.45	-2.55	-0.03	-3.66	-4.16	-3.69	-5.02	-0.94	-5.48	-5.27	-3.76	-4.4	-5.17	-6.25	-1.1	-1.5	-4.68	-3.82	-5.11	-0.6	-1.2	-0.162	0.282	0.888	-0.48	-0.528	-1.08	-0.132	-0.562	-0.81	-0.917	-0.964	0.511	-0.21	0.249	-0.312	-0.808	0.537	-0.0113	0.704	0.664
Mmu.2673.1.S1_at	694747	3593	IL12B	interleukin 12B (natural killer cell stimulatory factor 2, cytotoxic lymphocyte maturation factor 2, p40)	-0.89	-0.48	-1.55	-2.25	-1.05	-1.4	-0.54	-1.49	-2.79	-2.59	-2.64	-0.94	-2.92	-5.17	-2.32	-4.17	-1.96	-4.25	-2.85	-2.03	-3.58	-2.27	-4.35	-0.63	-0.4	-0.00557	0.352	0.194	-0.551	0.0106	-0.436	-0.264	-0.885	-0.632	-0.782	-0.654	-0.21	-0.518	-0.352	-0.572	0.0906	-0.373	-0.431	-0.879	-0.0154
MmugDNA.5347.1.S1_at	707113	58476	TP53INP2	tumor protein p53 inducible nuclear protein 2	-1.68	-1.55	-1.22	-1.36	-1.05	-1.57	-0.75	-1.39	-1.07	-1.31	-0.8	-0.85	-1.32	-1.1	-0.6	-2.03	-2.32	-1.98	-0.7	-0.9	-1.4	-2.17	-2.31	-0.9	-1.2	-0.219	0.408	0.235	-0.423	-0.00154	-1.03	-1.29	-0.669	-0.606	-0.597	-0.713	-0.392	-0.539	-0.31	-0.652	0.158	-0.496	-0.363	-0.233	0.287
MmugDNA.5943.1.S1_at	716216	55179	FAIM	Fas apoptotic inhibitory molecule	-0.25	-0.45	-1.55	-1.03	-0.81	-0.69	-1.39	-1.34	-0.89	-1.21	-0.65	-1.24	-0.78	-0.76	-0.82	-1.08	-1.2	-1.79	-1.1	-1.38	-1.43	-1.81	-2.52	-1.01	-1.15	0.00784	0.309	-0.00236	-0.668	0.354	-0.693	-0.561	-1.5	-0.816	-0.063	-1.29	-1.41	-1.1	-0.937	-0.59	-1.15	-1.32	-0.948	-0.911	-0.21
MmuSTS.4375.1.S1_at	705497	10579	TACC2	transforming, acidic coiled-coil containing protein 2	-1.38	-1.23	-1.13	-2	-0.42	-0.9	-1.81	-1.18	-0.78	-1.28	-0.96	-0.9	-0.95	-1.18	-0.72	-1.47	-1.04	-1.8	-0.32	-1.34	-2.93	-1.79	-3	-1.93	-1.39	-0.794	1.47	0.102	0.129	-0.904	-1.64	0.492	-0.164	-0.114	-1.21	-1.39	0.242	0.0764	0.156	-1.23	-1.27	0.473	0.137	-0.082	-1.24
MmugDNA.42026.1.S1_at	713236	155038	GIMAP8	GTPase, IMAP family member 8	2.64	1.22	1.04	0.4	1.5	2.04	0.82	1.51	0.57	0.39	1.75	1.26	1.24	0.4	0.28	-0.17	-0.61	-1.11	-0.7	-1.95	-1.63	-1.94	-2.87	-0.5	-1.54	0.21	-0.163	-1.56	2.66	-1.14	1.37	1.09	0.47	2.6	-0.0914	0.836	0.838	0.361	2.4	-0.719	1.1	0.675	0.372	2.35	-0.989
MmuSTS.3835.1.S1_at	701109	6507	SLC1A3	solute carrier family 1 (glial high affinity glutamate transporter), member 3	0.1	-0.73	-1.25	-0.8	0.97	-0.13	-1.21	-0.93	-0.3	-0.09	0.14	-1.1	-0.88	-0.3	0.09	-0.3	-1.19	-1.67	-0.6	-0.95	-0.93	-2.05	-2.81	-0.9	-2.03	0.607	0.471	-0.198	1.23	-2.11	0.579	-0.348	-1.12	1.22	-1.6	0.458	-0.796	-0.849	1.03	-2.05	0.663	-0.625	-0.893	1.16	-1.91
MmuSTS.2989.1.S1_at	704562	4233	MET	met proto-oncogene (hepatocyte growth factor receptor)	-0.02	0.11	1.07	-2.05	0.09	-0.48	-0.37	1.15	-0.21	-0.01	0	0.09	0.64	-0.82	0.07	-1.05	-0.26	-1.17	-0.67	-1.03	-3.57	-0.64	-2.69	-0.91	-2.65	-2.32	2.45	-0.891	2.33	-1.57	-1.7	2.99	0.202	2.04	-1.61	-1.82	2.71	0.664	2.56	-1.68	-1.82	2.67	0.537	2.44	-1.54
MmugDNA.26468.1.S1_at	700282	23327	NEDD4L	neural precursor cell expressed, developmentally down-regulated 4-like, E3 ubiquitin protein ligase	-0.71	0.02	0.03	-0.7	0.24	-0.16	0.65	0.51	-0.15	-0.58	-0.12	0.7	0.55	0.03	0.13	-1.51	-0.58	-0.01	-0.57	-0.47	-2.9	-0.82	-0.68	-1.82	-1.77	-0.795	1.21	-0.137	0.199	-0.48	-0.613	1.25	0.535	0.0248	-0.4	-0.187	1.81	0.516	0.00335	-0.478	0.164	1.65	0.822	0.293	-0.163
MmugDNA.33640.1.S1_at	710441	8877	LOC710441	sphingosine kinase 1-like	-0.82	-1.05	-1.13	-1.13	0.37	-0.46	0.16	-0.78	-1.43	-0.32	-0.95	-0.19	-1.66	-0.98	0.95	-0.42	-2.48	-1.82	-1.02	-0.92	-1.7	-2.49	-2.06	-1.95	-0.32	-0.333	0.562	0.234	0.0216	-0.485	-0.847	-0.452	-0.332	0.193	-0.0588	-0.244	0.914	-0.539	-0.0549	-0.00838	-0.296	0.35	-0.4	0.344	1.16
MmuSTS.4091.1.S1_at	698844	1880	GPR183	G protein-coupled receptor 183	-2.06	0.82	-0.24	0.62	0.87	-0.42	0.79	-0.13	1.57	0.41	0.55	0.47	-0.67	0.79	-0.15	0.23	-1.3	-1.99	-2.07	-1.61	-3.84	-1.57	-1.8	-2.68	-0.77	-0.373	-0.0422	-0.454	2.46	-1.59	-0.705	1.05	0.256	2.04	-0.816	0.969	1.42	1.55	3.35	1	2.35	1.78	1.69	3.91	0.747
MmuSTS.62.1.S1_at	700731	2309	FOXO3	forkhead box O3	-0.6	-1.3	1.22	-0.85	-1.37	0.17	0.5	0.71	0.29	-0.01	1.28	0.1	0.09	0.53	0.39	0.48	-1.23	-0.58	-3.01	-0.67	-1.72	-1.42	-1.05	-2.38	-1.36	-0.0204	0.109	-0.0613	-0.388	0.36	0.224	-0.889	0.504	0.129	-0.994	1	0.671	0.384	0.512	0.344	1.71	0.394	0.517	0.999	0.901
MmunewRS.356.1.S1_s_at	699632	1396	CRIP1	cysteine-rich protein 1 (intestinal)	1.09	-0.74	-1.06	-1.09	-0.13	0.17	-0.4	-0.31	-1.07	0.29	-0.12	0.02	-1.23	-0.41	0.26	-0.8	-1.13	-1.64	-1.87	0.1	-0.56	-1.36	-2.67	-2.5	-0.6	0.748	-0.107	0.0618	-0.803	0.1	1.26	-0.287	-0.998	-0.992	-0.246	0.313	-0.2	-1.16	-1.09	0.679	0.197	-0.0677	-1.06	-0.592	0.808
MmugDNA.21035.1.S1_s_at	721582	50488	MINK1	misshapen-like kinase 1	0.35	-0.47	-0.1	-0.97	-0.26	0.07	0.07	0.46	0.16	0.45	0.53	-0.64	-0.64	-0.64	0.75	-0.08	-1.28	-1.92	-0.67	0.58	-0.7	-1.87	-2.34	-2.22	-0.98	-0.451	0.227	0.0104	-0.231	0.444	0.144	-0.573	-0.264	-0.0957	-0.117	-0.42	0.323	-0.177	0.02	0.388	-0.223	-0.529	-0.934	-0.428	0.81
MmugDNA.28497.1.S1_at	716538	9473	THEMIS2	thymocyte selection associated family member 2	1.25	-0.42	0.13	-1.39	0.25	0.22	-0.26	-0.44	-0.38	-0.17	1.17	-0.2	-0.61	-0.92	-0.51	-1.06	-2.21	-2.1	-1.2	0.35	-0.45	-3.08	-3.21	-1.78	-1.67	-0.675	0.035	0.408	0.203	0.0287	0.575	0.00102	0.236	-0.053	0.518	-0.43	-0.387	-0.598	-0.334	-0.431	-0.13	-0.479	-0.821	-0.521	-0.555
MmugDNA.242.1.S1_at	706604	55907	CMAS	cytidine monophosphate N-acetylneuraminic acid synthetase	-2.04	0.15	-0.11	-0.68	0.24	0.39	1.25	0.22	1.12	0.06	-0.32	-0.4	0.42	-1.1	-0.49	-1.72	-0.78	-2.14	-0.81	-0.34	-0.97	-1.72	-2.59	-0.57	-2.53	-0.0548	-0.178	0.681	-0.83	0.382	-1.41	-0.085	-0.0597	-0.58	0.58	0.964	0.579	0.532	0.99	0.0354	0.15	-0.16	-0.202	-0.456	-0.503
MmugDNA.23776.1.S1_at	693803	7562	ZNF708	zinc finger protein 708	-0.75	-0.7	-0.82	-1.98	-1.04	-0.87	0.36	-0.65	0.17	-0.55	-0.63	-0.84	-0.31	-0.65	-0.41	-1.01	0.84	-1	0.1	-0.71	-1.42	-1.63	-2.69	-1.61	-1.85	0.134	0.0209	0.705	-0.618	-0.243	0.164	-1.06	-0.198	-0.532	-0.805	0.295	-0.464	0.292	0.298	-0.445	0.165	-0.709	-0.105	-0.424	-1.06
MmuSTS.1089.1.S1_at	696041	53354	PANK1	pantothenate kinase 1	0.85	0.5	0.11	0.07	1.13	0.54	-0.28	0	0.92	0.54	0.72	-0.2	0.39	1.28	-0.07	-0.76	-1.25	-1.59	-0.83	-1.36	-1.7	-3.62	-3.55	-1.05	-2.4	1.7	-1.19	-0.446	0.948	-1.02	2.13	-0.808	-0.232	0.561	-0.316	1.63	-0.946	-0.646	0.436	-0.502	1.65	-1.35	-0.263	0.721	-1.39
MmugDNA.30635.1.S1_s_at	693942	57488	ESYT2	extended synaptotagmin-like protein 2	0.7	-0.48	-0.49	-1.55	0.45	-0.06	-0.82	-0.44	0.2	-0.1	0.08	-0.57	-0.92	-0.35	-0.05	-1.59	-1.92	-2.25	-0.19	-0.94	-0.96	-2.39	-2.23	-0.82	-2.4	0.356	-0.677	0.497	-0.0067	-0.169	0.448	-0.555	0.773	-0.682	0.107	-0.0143	-0.749	0.611	-0.164	0.434	0.349	-1.05	0.289	-0.714	0.0447
MmugDNA.43244.1.S1_at	710107	9563	H6PD	hexose-6-phosphate dehydrogenase (glucose 1-dehydrogenase)	-0.12	-0.47	-0.3	-1.49	-0.03	0.01	-0.15	-0.47	-0.31	-0.37	0.23	-0.32	-1.02	-0.26	-0.17	-0.13	-1.3	-1.62	-1.16	-0.52	-0.72	-1.96	-3.15	-1.39	-2.38	0.0414	-0.317	-0.209	0.239	0.246	0.188	-0.681	-0.0936	-0.139	0.101	0.279	-0.286	-0.618	-0.067	0.00227	0.476	-0.653	-0.578	-0.0671	0.324
Mmu.10214.1.S1_at	701426	9929	JOSD1	Josephin domain containing 1	-0.37	0.03	0.19	-0.79	-0.02	-0.32	0.12	-0.25	-0.33	-0.92	-0.25	0.31	0.33	-0.5	0.31	-0.76	-1.57	-1.69	-1.09	-1.06	-0.81	-2.54	-2.5	-0.94	-1.64	-0.196	0.356	0.238	-0.381	-0.0165	-0.32	-0.334	-0.0752	-0.434	0.179	-0.458	0.0252	-0.261	-0.299	-0.719	-0.274	0.00873	0.226	-0.277	0.184
MmugDNA.22692.1.S1_at	714104	90627	STARD13	StAR-related lipid transfer (START) domain containing 13	0.31	0.14	0.35	-0.66	0.32	0.41	-0.16	0.27	0.32	1.07	0.71	0.42	1.06	0.28	0.22	-0.71	-0.62	-0.85	-1.42	-0.58	-0.13	-2.35	-2.5	-1.5	-1.54	-0.188	0.245	-0.564	0.339	0.167	0.376	0.788	0.0143	0.668	0.421	0.35	0.104	0.366	0.777	1.26	0.691	0.837	0.461	0.551	0.324
MmugDNA.22444.1.S1_at	714098	4781	NFIB	nuclear factor I/B	0.18	-0.58	-0.1	-0.66	-0.22	-0.36	-0.01	-0.2	0.25	-0.35	-0.07	-0.35	-0.1	0.1	-0.35	-0.73	-0.3	-0.73	-0.45	-0.18	-0.61	-1.49	-1.65	-2.11	-1.95	-0.0443	0.172	-0.139	-0.000439	0.0114	-0.0146	0.176	-0.248	0.341	0.0517	-0.2	0.317	-0.109	0.415	-0.173	-0.111	0.552	-0.208	0.126	-0.211
MmugDNA.39645.1.S1_at	704436	51185	CRBN	cereblon	-0.24	-0.14	0.01	-1.15	-0.21	-0.47	0.57	0.03	-0.44	-0.71	0.12	-0.57	-0.28	-1.04	-0.59	-0.77	-0.54	-1.47	-0.35	-0.67	-1.65	-1.58	-1.9	-1.65	-3.18	0.22	-0.374	0.124	-0.0957	0.126	-0.0203	-0.0862	-0.229	-0.412	-0.164	-0.396	0.123	0.0219	-0.173	-0.649	-0.177	-0.333	-0.0944	-0.527	-0.298
MmugDNA.42468.1.S1_at	703802	3788	KCNS2	potassium voltage-gated channel, delayed-rectifier, subfamily S, member 2	0.35	0.27	0.06	-0.18	0.03	0.18	-0.04	-0.12	0.12	0.08	0.49	-0.13	0.13	-0.01	-0.08	-0.54	-0.22	-0.25	-0.67	-0.69	-1.35	-1.21	-1.97	-3.33	-2.96	-0.0134	-0.115	-0.053	0.135	0.0464	0.0764	0.177	0.109	0.087	0.0647	0.0759	-0.0476	-0.115	0.115	0.0406	0.404	-0.115	-0.0382	0.0831	-0.0189
MmugDNA.724.1.S1_at	696915	9882	TBC1D4	TBC1 domain family, member 4	0.56	1.28	0.5	0.25	1	0.49	0.94	0.37	0.84	1.09	0.92	0.92	0.66	0.64	0.78	0.43	-0.6	-1.1	-1.34	-1.54	-1.07	-2.4	-2.69	-2.5	-2.19	0.277	-0.582	-0.119	0.911	-0.488	0.44	0.729	0.36	0.75	-0.146	0.484	0.437	0.677	0.933	0.0967	0.667	0.575	0.623	0.926	-0.542
MmuSTS.2532.1.S1_at	693394	3398	ID2	DNA-binding protein inhibitor ID-2-like	0.57	1.02	0.39	-0.24	1.15	1.06	0.16	0.29	1.04	1.02	1.38	0.33	0.25	0.16	0.68	0.11	-1.41	-2.19	-1.73	-1.29	-1.51	-1.66	-2.72	-2.4	-1.65	0.245	-0.297	-0.0899	-0.0813	0.224	0.51	0.512	-0.082	-0.364	0.615	0.436	-0.342	-0.085	0.123	0.596	0.656	-0.243	-0.0738	-0.146	0.21
MmugDNA.43208.1.S1_at	715184	253461	ZBTB38	zinc finger and BTB domain containing 38	-0.46	-0.06	-0.15	-0.97	-0.82	0.16	-0.08	0.22	-0.47	0.06	-0.32	0.16	1.05	0.06	-0.06	0.7	-0.54	-0.08	-1.73	-0.49	-1.11	-1.46	-2.25	-2.04	-0.75	0.072	0.13	0.438	-0.689	0.0491	-0.4	-0.319	-0.289	-0.366	-1.05	-0.222	-0.431	-0.331	-0.62	-0.475	-0.659	-0.156	0.491	-0.294	-0.718
MmugDNA.36787.1.S1_at	713730	440730	LOC713730	tripartite motif-containing protein 67-like	-0.77	-1.21	-0.41	-0.93	0.22	-0.35	-0.73	-0.86	0.18	0.1	-0.88	-0.65	-0.85	-0.55	0.4	-0.64	-1.15	-1.31	-0.36	-0.99	-2.01	-2.03	-2.49	-1.34	-0.96	0.0653	0.971	0.503	-0.751	-0.789	-0.352	0.109	-0.201	-0.53	-0.732	0.0796	-0.127	-0.53	-0.715	-0.893	-0.0106	0.288	-0.58	-1.08	-0.977
MmugDNA.30042.1.S1_at	703003	10046	MAMLD1	mastermind-like domain containing 1	-2.16	0.29	-0.3	-0.54	-0.41	-1.8	0.66	-0.2	-0.06	-1.15	-1.66	0.72	-0.35	-0.85	-0.79	-1.75	-0.78	-1.69	-0.48	-0.91	-1.87	-1.39	-2.09	-0.49	-2.03	-0.464	0.0638	1.07	0.328	-0.999	-1.73	0.664	0.917	0.19	-1.3	-1.23	0.905	0.931	0.403	-1.26	-1.39	1.01	0.912	0.112	-1.06
MmugDNA.34254.1.S1_at	709882	7139	TNNT2	troponin T type 2 (cardiac)	-0.31	0.29	-0.61	-1.98	0.08	-0.45	-0.31	-0.21	-0.7	-0.26	-1.15	0.29	-0.67	-1.18	0.3	-0.76	-0.18	-0.87	-0.58	-1.33	-2.48	-0.83	-1.9	-0.85	-2.23	0.25	-0.391	-0.302	0.468	-0.024	0.107	-0.0887	-0.0911	0.225	0.37	0.112	-0.292	-0.179	0.208	0.392	-0.355	-0.299	-0.0195	0.125	0.7
MmugDNA.18168.1.S1_at	709760	6777	STAT5B	signal transducer and activator of transcription 5B	-0.42	-0.2	0.71	-0.8	-0.83	-0.03	0.53	0.25	-1.21	-0.43	-0.38	0.66	-0.4	-0.29	-0.22	-0.24	-1.45	-1.46	-2.2	0.63	-1.83	-1.94	-2.6	-2.11	-0.31	0.299	-0.46	0.126	0.0407	-0.00538	0.273	-0.89	0.498	0.694	-0.569	0.485	-0.00944	0.324	-0.484	-0.104	0.289	-0.163	0.0389	0.118	-0.00862
MmugDNA.16049.1.S1_at	706607	84749	USP30	ubiquitin specific peptidase 30	-0.42	0.07	-0.2	-1.31	0.37	0.13	-0.07	0.36	0.17	0.71	-0.36	0.77	0.55	0.11	0.09	-1.95	0.26	-0.84	-2.02	-1.38	-2.01	-2.11	-1.59	-1.46	-1.22	0.00337	-0.037	-0.146	0.261	-0.081	-0.199	0.0926	0.242	-0.185	0.0961	0.0534	0.316	0.368	-0.00129	0.855	0.073	0.423	0.323	-0.368	-0.208
MmugDNA.24747.1.S1_at	717596	4973	OLR1	oxidized low density lipoprotein (lectin-like) receptor 1	-0.4	0.3	-0.35	-0.2	0.2	-0.6	0	-1.05	0.1	0.5	-0.3	-0.2	-1.45	-0.2	0	-1.1	-0.9	-2.48	-0.9	-0.4	-1.9	-1.4	-2.5	-1.3	-0.9	-0.133	0.644	-0.841	-0.0297	0.359	-0.154	0.738	-1.12	-0.181	0.517	-0.198	0.575	-0.822	0.162	0.747	0.454	0.588	-0.825	0.398	0.303
MmugDNA.7201.1.S1_at	712407	1362	LOC712407	carboxypeptidase D-like	-0.57	-0.17	0.76	-0.79	-0.48	-0.01	0.72	0.31	-1.13	-0.57	-0.1	0.25	-0.41	-0.73	-0.36	-0.61	-1.06	-1.57	-1.53	-0.77	-1.37	-1.59	-3.12	-1.19	-1.68	0.205	0.471	0.0147	-0.292	-0.398	0.284	0.112	0.232	0.17	-0.673	0.78	0.695	-0.243	-0.503	-0.516	0.767	0.57	-0.532	0.104	-0.395
MmugDNA.29406.1.S1_at	707321	586	BCAT1	branched chain amino-acid transaminase 1, cytosolic	0.48	-0.1	-0.34	-0.95	-0.01	-0.03	0.33	-0.32	0.37	-0.65	0.44	-0.17	0.35	0.18	0.04	-1.41	-0.65	-1.53	-0.93	-0.89	-1.64	-1.03	-3.22	-1.9	-1.84	-0.361	0.037	0.187	0.428	-0.292	0.117	0.127	0.11	0.218	0.00567	-0.221	0.489	0.326	0.16	-0.468	0.216	0.0922	0.579	0.363	0.199
MmunewRS.998.1.S1_at	711844	11040	PIM2	pim-2 oncogene	0.53	-0.42	-0.92	-1.1	0.33	0.75	0.4	0.3	0.26	0.26	1.42	0.38	0.04	0.04	0.39	-0.22	-1.13	-2.09	-0.73	-0.5	-1.98	-1.65	-3.3	-0.71	-1.1	-0.332	0.326	0.0977	0.465	-0.557	-0.155	-0.0729	-0.462	0.303	-0.75	0.35	0.666	0.409	1.12	0.0621	0.514	0.838	0.256	1.04	-0.139
MmugDNA.27074.1.S1_at	707868	84915	FAM222A	family with sequence similarity 222, member A	0.08	-0.6	-0.71	-0.7	0.02	-0.63	0.15	-0.17	-0.36	-0.46	-0.26	0.28	-0.12	-0.05	-0.07	-0.84	-0.55	-1.78	-0.92	-0.62	-1.68	-1.88	-2.72	-1.34	-2.13	0.237	-0.147	0.0256	-0.142	0.0268	-0.0639	-0.368	-0.247	-0.0953	-0.0556	-0.245	0.145	-0.197	-0.179	-0.174	0.0249	0.0956	0.149	0.173	0.132
Mmu.16330.1.S1_at	702758	64430	PCNXL4	pecanex-like 4 (Drosophila)	-0.35	0.09	0.05	-0.88	0.23	-0.89	-0.02	0.31	-0.26	-0.37	-0.72	0.27	-0.09	-0.16	0.01	-0.94	-0.4	-1.18	-0.65	0.31	-1.02	-1.74	-3.47	-0.97	-1.64	0.239	-0.478	-0.278	0.346	0.171	-0.169	-0.27	-0.32	0.435	0.000951	-0.46	-0.59	0.022	-0.0393	0.0703	-0.0289	-0.374	-0.278	0.432	0.138
MmugDNA.29760.1.S1_at	710435	151194	METTL21A	methyltransferase like 21A	-0.26	0.51	-0.93	-0.35	0.7	-0.23	-0.2	-0.46	0.14	-0.52	-0.35	-0.04	-0.5	-0.34	0.32	-1.27	-0.99	-2.36	0.49	-0.13	-1.51	-2.43	-2.88	-1.06	-0.56	-0.268	-0.663	0.255	0.894	-0.218	0.129	-0.0787	-0.644	0.631	0.0134	-0.108	-0.52	0.0416	0.959	0.0241	0.0406	-0.664	0.0511	0.834	0.486
MmugDNA.8421.1.S1_at	709901	23024	PDZRN3	PDZ domain containing ring finger 3	-1.33	0.12	-1.41	-2.2	-0.45	-1.54	-0.18	-0.63	-0.66	-0.34	-1.16	0	-1.05	-0.55	-0.4	-1.8	-1.34	-2	-0.72	-0.57	-2.35	-4.47	-3.8	-0.65	-2.07	-0.971	-1.83	-1.06	3.23	0.631	-1.87	-1.94	-1.72	2.36	0.478	-1.51	-1.9	-1.31	3.11	0.73	-1.72	-1.86	-1.88	3.3	0.636
Mmu.4615.1.S1_s_at	705692	7474	WNT5A	wingless-type MMTV integration site family, member 5A	-0.4	-0.16	0.11	-0.29	-0.56	-0.13	-0.26	-0.04	0.64	-0.41	-0.15	-0.2	-0.74	0.29	-0.64	-0.58	-1.61	-2.16	-0.15	-0.8	-1.62	-1.79	-4.32	-1.54	-0.99	-1.21	-0.82	-0.669	3.38	-0.678	-1.28	-0.984	-0.48	2	-1.1	-1.32	-1.03	-0.711	3.27	-0.712	-1.2	-1.09	-0.952	3.16	-1.16
MmugDNA.26965.1.S1_at	708881	1363	CPE	carboxypeptidase E	-0.44	0.43	0.17	-1.5	0.06	-0.16	-0.14	0.51	-1.39	0.5	-0.67	0.45	0.32	0.21	0.17	-1.37	-1.73	-1.92	-0.73	-0.02	-2.18	-3.32	-2.57	-0.62	-0.34	-0.906	-0.141	0.0597	2.15	-1.17	-1.19	0.0307	-0.0362	2.15	-1.2	-1.09	-0.157	0.56	1.84	-0.59	-1.28	0.313	0.231	2.71	-0.82
MmugDNA.9398.1.S1_at	703331	860	RUNX2	runt-related transcription factor 2	-0.39	0.31	-0.5	0.16	-0.05	0.55	0.27	0	1.46	0.27	0.75	0.42	1.05	0.77	0.01	-1.76	-1.02	-2.16	-0.24	-0.97	-3.1	-3.07	-2.57	-1.55	-1.39	-2.49	0.329	0.151	2.17	-0.157	-2.07	0.794	0.952	2.07	-0.397	-1.11	1.26	1.45	2.5	0.335	-1.01	0.938	1.89	2.13	0.518
MmugDNA.19719.1.S1_at	697001	55589	BMP2K	BMP-2-inducible protein kinase-like	0.48	0.23	0.29	-0.03	1.18	0.71	0.2	0.56	0.78	0.97	0.71	1	0.26	0.76	1.01	-0.43	-1.02	-0.81	-0.91	-0.37	-1.58	-2.59	-2.11	-1.15	-1.2	-0.305	-0.604	-1.1	1.3	0.706	0.296	0.153	0.594	1.38	0.833	0.381	0.0239	0.393	1.47	0.963	0.399	0.251	0.664	1.48	0.993
MmugDNA.19727.1.S1_at	694428	57007	CXCR7	chemokine (C-X-C motif) receptor 7	0.89	1.5	0.1	0.28	0.02	-0.03	-0.08	-0.9	0.94	-1.02	-0.06	0.4	-1.23	0.37	0.1	-1.71	-4.02	-2.76	0.42	-0.6	-2.25	-4.32	-3	-0.58	-0.4	-1.93	-2.49	1.83	1.3	1.28	-1.29	-0.721	1.92	1.26	1.04	-1.58	-1.71	1.55	1.3	0.932	-1.36	-1.25	1.52	1.22	1.84
MmuSTS.2612.1.S1_at	707066	118490	ZMYND17	MSS51 mitochondrial translational activator homolog (S. cerevisiae)	0.01	-0.08	-0.05	3.87	-0.09	-0.75	0.24	-0.24	-0.29	0.08	-0.16	-0.01	0.57	-0.36	0.07	-1.29	0.31	-0.5	0.72	-0.17	-0.82	-2.1	-1.83	-0.71	-2.14	-0.484	0.0821	0.678	-0.0453	-0.231	-0.455	-0.295	0.85	0.287	-0.193	-1.44	-0.339	0.436	-0.438	-1.03	-1.87	-0.118	0.495	-0.689	-0.658
MmugDNA.28883.1.S1_at	718449	4209	MEF2D	myocyte-specific enhancer factor 2D-like	-0.73	-0.69	-1.28	-0.76	-0.46	-1.02	-0.57	-0.8	-0.09	-1	-0.17	-1.32	-0.77	-0.13	-0.64	-1.8	-1.53	-2	0.79	-1.12	-1	-2.45	-1.91	-0.61	-2.29	-0.354	0.408	0.0813	0.152	-0.287	-1.12	-0.55	-0.765	-0.0869	-0.541	-1.19	-0.539	-0.486	-0.0292	-0.806	-0.67	-1.36	-0.742	-0.536	-0.434
MmuSTS.1123.1.S1_at	704490	51585	PCF11	pre-mRNA cleavage complex 2 protein Pcf11-like	-1.01	0.29	-0.45	-0.95	-0.22	-0.64	0	0.09	0.12	0.21	-0.18	-0.87	-0.09	-0.44	-0.31	-1.49	-0.75	-1.62	0.03	-1.68	-0.55	-2.1	-1.98	-0.45	-2.72	-0.178	-0.23	-0.0512	-0.0109	0.471	-0.692	0.0931	-0.261	-0.256	0.23	-0.299	-0.0016	0.327	0.321	0.454	-0.164	-0.783	-0.163	-0.389	0.0335
MmugDNA.28660.1.S1_at	699947	84188	FAR1	fatty acyl CoA reductase 1	-0.63	1	0.57	-0.39	0.07	-0.25	0.24	0.16	0.3	-0.36	-0.17	0.06	0.54	-0.04	-0.34	-1.29	-0.42	-0.94	-0.31	-0.82	-1.14	-1.92	-2.1	-0.43	-2.3	0.061	-0.144	-0.0378	0.00376	0.117	-0.31	0.467	-0.186	0.0949	-0.0504	-0.154	-0.577	-0.181	-0.12	-0.531	-0.17	-0.303	-0.185	-0.393	-0.726
MmuSTS.3463.1.S1_at	699170	9529	BAG5	BCL2-associated athanogene 5	-1.23	-0.91	0.39	-0.81	-1.42	-0.69	-0.39	-0.65	-0.17	-1.11	-0.38	-0.55	-0.27	-0.11	-0.2	-0.78	-1.22	-1.51	-1.18	-0.73	-0.49	-2.2	-2.64	-1.3	-1.81	-0.0512	0.028	0.532	-0.797	0.288	-0.502	-1.33	-0.397	-0.461	-0.984	-0.255	-0.601	-0.655	-0.718	-0.963	-0.286	-0.891	-0.693	-0.787	-0.566
MmugDNA.19745.1.S1_at	710081	51385	LOC710081	zinc finger protein 133-like	-1.58	-2.16	-0.62	-0.82	-1.71	-1.51	-0.92	-0.72	0.28	-1.3	-1.05	-1.96	-0.19	0.13	-0.85	-1.56	-1.8	-1.21	-0.23	-0.57	-0.78	-2.66	-2.23	-1.24	-2.56	0.099	0.214	0.137	-0.433	-0.0172	-0.484	-1.68	-0.922	-0.255	-1.23	-0.728	-1.4	-1.65	-0.878	-1.58	-1.01	-1.42	-0.952	-1.22	-1.01
MmugDNA.32265.1.S1_at	713825	90580	C19H19orf52	chromosome 19 open reading frame 52	-0.29	-1.71	-0.89	-2.44	-0.09	-0.23	-1.34	-0.31	-0.46	-0.15	-0.5	-1.28	-0.92	0.06	-0.46	-1.22	-2.32	-0.59	-0.09	-0.32	-0.4	-1.97	-2.48	-0.43	-2.55	-0.186	0.305	0.593	-0.602	-0.11	-0.304	-0.921	-0.241	-1.03	-0.446	-0.666	-0.245	-0.492	-0.712	-0.557	-0.771	-1.07	-1.17	-0.556	-0.675
Mmu.13514.1.S1_s_at	711909	8303	SNN	stannin	0.08	-0.54	-0.27	-0.76	-0.31	-0.34	-0.26	-0.25	-0.95	-0.28	-0.65	-0.08	-0.33	-0.36	0.39	-2.75	-2.09	-1.97	-0.03	-0.31	-0.16	-2.31	-2.71	-0.79	-1.94	0.283	-0.352	-0.26	-0.365	0.694	0.593	-0.842	-0.262	-0.138	0.456	0.144	-0.514	-0.185	-0.705	0.315	0.306	-0.617	-0.312	-0.374	0.86
MmugDNA.22331.1.S1_s_at	697377	6503	SLA	Src-like-adaptor	0.7	-0.21	0.69	-3.13	-1.03	0.88	-0.19	0.06	-1.75	-0.94	0.93	-0.08	-0.22	-1.76	-1.02	1.09	-0.71	-1.11	-2.39	-0.44	-1.19	-1.66	-2.83	-1.77	-1.78	0.00222	0.985	0.136	-2.69	1.57	0.0394	1.23	-0.159	-2.64	0.897	0.631	1.09	-0.42	-2.56	1.11	0.114	0.839	-0.654	-2.03	0.681
MmugDNA.31085.1.S1_at	100430178	4698	NDUFA5	NADH dehydrogenase (ubiquinone) 1 alpha subcomplex, 5, 13kDa	-0.1	0.11	0.51	4.73	-0.55	0.33	0.04	-0.2	0.02	0.03	0.28	-0.24	0.38	0.31	0.59	0.67	-0.64	-1.03	-0.9	0.59	-0.43	-1.9	-2.41	-2.21	-0.93	0.613	-0.901	0.303	-0.117	0.101	1.06	-1.45	-0.158	0.196	-0.213	1.4	-1.38	-0.551	0.18	-0.341	1.26	-1.23	-0.329	0.194	-0.169
MmugDNA.22182.1.S1_at	705847	26986	PABPC1	poly(A) binding protein, cytoplasmic 1	-0.83	1.09	1.43	-0.62	0.58	0.28	-0.48	-1.1	0.73	-0.54	0.12	-0.03	-1.44	-0.27	-0.3	-1.3	-1.97	-1.88	-0.53	-1.54	-1.11	-1.05	-2.19	0.03	-0.93	-0.183	-0.519	-0.769	0.756	0.714	0.215	0.254	0.967	0.553	0.641	0.259	-0.602	-0.919	0.059	-1.47	-0.00132	-0.479	-1.33	-0.369	-0.561
MmugDNA.18224.1.S1_at	693449	8477	GPR65	G protein-coupled receptor 65	0.89	0.71	-0.02	-0.83	0.36	0.26	0.06	-0.54	-0.44	-0.42	0.33	0.21	-0.46	-0.07	-0.63	-0.63	-2.23	-1.75	-1.3	-1.67	0.76	-1.97	-1.26	-0.74	-0.85	0.791	-1.01	-0.622	0.218	0.626	0.902	-0.00611	-0.0508	0.267	0.909	0.592	-0.468	-0.372	-0.102	1.01	0.575	-0.685	-0.334	0.281	0.78
MmugDNA.4045.1.S1_at	705413	7057	THBS1	thrombospondin 1	0.8	-0.43	0.3	-1.48	1	0.4	0.29	-0.3	-1.15	0.7	-0.1	0.16	-0.4	-1.3	1	-1.1	-2.85	-1.5	-1.7	-0.1	-0.1	-3.74	-2.45	-1.5	-0.8	0.541	-2.23	0.701	-0.777	1.76	1.13	-2.12	0.549	-0.36	2.05	1.02	-1.24	0.206	-0.533	2.02	0.757	-1.49	0.395	-0.00233	1.94
MmugDNA.18400.1.S1_at	704014	6095	RORA	RAR-related orphan receptor A	-1.01	0.08	0.74	-0.81	0.26	-0.36	0.16	-0.08	0.19	-0.15	0.03	0.82	0.27	-0.23	0.38	-1.69	-0.95	-1.43	-2.21	-1.21	-1.99	-1.03	-1.03	-0.53	0.38	-0.38	-0.753	-0.0325	-0.25	1.42	-0.733	-0.39	0.189	0.142	1.56	0.0872	-0.442	0.472	0.489	1.49	1.14	0.0465	0.47	0.384	1.81
MmugDNA.6136.1.S1_at	574358	6506	SLC1A2	solute carrier family 1 (glial high affinity glutamate transporter), member 2	0.15	1.02	0	-0.68	0.8	0.02	0.72	-0.33	-0.05	-0.8	-0.58	-0.06	-0.52	-0.52	-1.02	-1.74	-0.83	-2.1	-1.14	-1.27	-1.21	-0.5	-0.96	0.29	-1.47	-0.148	-0.663	-0.147	-0.319	1.28	-0.617	0.0525	0.502	0.0647	1.71	-0.489	-0.24	-0.152	-0.248	1.06	-0.41	-0.794	-0.258	-0.276	0.929
MmugDNA.30564.1.S1_at	703713	126792	LOC703713	beta-1,3-galactosyltransferase 6-like	-1.31	-1.82	-1.64	-1.51	-0.78	-1.38	-1.29	-1.64	-0.17	-0.28	-0.76	-2.09	-1.14	-0.77	-0.35	-1.35	-2.43	-2.32	-0.07	-1.62	-0.29	-1.47	-0.93	0.3	-0.77	0.195	-0.0106	0.204	-0.341	-0.047	-1.31	-1.3	-1.02	-0.397	-0.474	-1.57	-0.706	-1.19	0.191	0.375	-0.541	-1.57	-0.636	0.000193	0.482
MmugDNA.3289.1.S1_at	695300	55608	ANKRD10	ankyrin repeat domain 10	0.33	-0.76	-0.48	-0.94	0.54	0.08	-0.36	-0.02	-0.34	-0.29	-0.42	-0.58	-0.81	-0.66	-0.28	-2.35	-2.21	-2.5	-0.4	-0.66	0.61	-2.03	-1.15	0.18	-1.51	-0.0988	-0.0828	0.0841	0.00792	0.0896	-0.435	-0.271	0.35	-0.0467	0.425	-0.111	-0.0491	0.485	-0.0208	0.333	-0.128	-0.362	0.105	0.132	0.323
MmuSTS.1491.1.S1_at	709466	23528	ZNF281	zinc finger protein 281	-0.39	-0.42	-0.62	-0.96	-0.44	-0.28	-0.41	-0.44	-0.08	-0.12	-0.24	-0.28	-0.18	-0.2	-0.55	-1.44	-2.28	-1.89	-0.71	-1.12	0.1	-1.48	-2.05	-0.3	-1.01	-0.057	0.133	0.207	-0.0381	-0.245	-0.117	-0.233	-0.269	-0.23	-0.234	-0.308	-0.266	-0.157	-0.0671	0.0368	-0.412	-0.343	-0.179	-0.0799	-0.489
MmugDNA.42683.1.S1_at	716904	83667	SESN2	sestrin 2	0.44	-0.89	-0.26	-1.47	-0.48	-0.1	0.15	-0.77	-0.3	-0.42	0.19	-0.41	-1.27	-0.69	-0.44	-1.19	-2.42	-2.12	-0.75	-0.68	-0.14	-2.2	-1.68	-0.49	-0.14	0.217	0.181	0.612	-0.679	-0.331	0.288	-0.728	0.144	-0.733	-0.524	-0.154	0.000981	-0.306	-0.446	-0.381	0.328	-0.301	-0.0823	-0.712	-0.0113
MmugDNA.10376.1.S1_at	703068	2355	FOSL2	FOS-like antigen 2	-0.43	0.21	-0.04	-0.81	-0.77	-0.46	-0.21	-1.08	0.22	-0.18	-0.55	-0.57	-1.86	-0.62	-0.48	-1.74	-3.17	-3.21	-0.56	-0.67	-0.47	-2.97	-1.81	-1.13	-0.87	-0.32	-0.00187	0.699	-0.318	-0.0595	-0.498	-0.0741	0.203	-0.428	-0.183	-0.175	-0.126	-0.176	-0.00535	0.231	-0.433	-0.254	-0.112	-0.218	0.35
MmugDNA.21907.1.S1_at	701278	114548	NLRP3	NLR family, pyrin domain containing 3	0.06	0.05	0.28	0.24	0.06	-0.25	-0.23	-0.82	-1.14	-0.21	-0.17	-0.21	-1.93	-1.46	-0.52	-1.78	-3.14	-3.55	-1.44	-0.37	0.16	-2.13	-1.05	-0.02	0.3	0.0631	-0.318	-0.031	0.294	-0.00833	0.134	-0.00209	0.546	0.499	0.221	0.000467	0.0294	0.226	0.299	0.0688	0.33	0.32	0.208	0.87	0.542
MmugDNA.5996.1.S1_at	695959	55190	LOC695959	uncharacterized LOC695959	0.01	0.09	0.06	-0.61	0.01	0.18	0.32	-0.23	0.45	-0.47	-0.68	0.53	-0.38	-0.01	0.27	-2.16	-2.6	-3	-0.85	-1.16	-1.09	-1.61	-1.8	-0.97	-0.48	-0.0775	0.194	-0.0781	0.136	-0.174	-0.221	0.351	0.0431	0.113	-0.244	0.057	0.64	0.034	0.39	-0.244	0.128	0.753	-0.0121	0.362	0.27
MmuSTS.2464.1.S1_at	716033	2827	GPR3	G protein-coupled receptor 3	0.28	-0.02	0.15	-0.27	0.41	0.02	-0.35	-0.3	0.63	0.25	-0.6	-0.93	-0.72	-0.5	0.06	-2.54	-1.75	-2.08	-1.17	-1.39	-1.81	-1.23	-0.37	-1.15	-0.11	0.0652	0.274	-0.474	0.15	-0.0138	0.0878	-0.0866	0.344	-0.0843	-0.187	0.0657	-0.225	0.0439	0.525	-0.473	-0.155	-0.45	-0.174	-0.25	-0.448
MmugDNA.9308.1.S1_at	705694	84002	B3GNT5	UDP-GlcNAc:betaGal beta-1,3-N-acetylglucosaminyltransferase 5	-1.1	0.43	0.87	-0.23	-0.41	-0.71	0.53	0.02	-0.03	-0.61	-2.89	-0.14	-0.21	-0.67	-0.57	-3.35	-2.16	-2.24	-1.42	-1.2	-1.57	-1.18	-1.99	-1.35	-1.08	-0.473	0.359	0.597	-0.432	-0.0501	-1.09	0.489	0.949	-0.853	-0.307	-0.423	0.577	0.779	-0.444	-0.12	-1.09	0.274	0.712	-0.679	0.022
MmuSTS.4424.1.S1_at	703064	8324	FZD7	frizzled family receptor 7	-1.8	-1.48	-1.23	-1.23	-0.78	-0.14	-0.3	-0.69	0.2	-0.72	-0.36	-0.39	-0.97	1.03	0	-0.75	-1.88	-2.16	-1.37	-0.77	-1.47	-1.52	-1.19	-0.6	0.22	-0.414	0.808	0.304	-1.43	0.73	-1.25	-0.774	-0.819	-1.61	-0.123	0.116	0.627	-0.316	-0.304	0.232	0.195	0.123	-0.0287	0.149	0.84
Mmu.577.1.S1_at	708835	10769	PLK2	polo-like kinase 2	-1.62	-0.86	-0.57	-1.74	0.13	0.83	-0.02	0.13	-0.44	-0.86	-0.03	0.37	-0.63	-0.24	-1.84	-0.51	-1.89	-1.81	-3.32	-2.29	-2.47	-0.4	-1.28	-1.88	-1.2	-0.101	1.32	-0.308	-0.687	-0.226	-0.273	0.609	-0.59	-0.793	0.281	2.36	1.83	1.24	1.17	1.39	2.93	1.91	1.04	1.77	0.423
MmuSTS.263.1.S1_at	708752	10252	SPRY1	sprouty homolog 1, antagonist of FGF signaling (Drosophila)	0.36	0.71	0.89	0.12	1.03	0.08	0.95	-0.21	0.24	-1.07	-2.23	1.19	-1.05	-0.51	-1.79	-2.76	-1.85	-1.5	-2.32	-2.58	-4.2	-0.45	-0.65	-0.88	-0.82	0.572	0.305	-0.615	0.0259	-0.288	0.748	0.909	0.381	0.466	0.258	1.02	1.44	0.706	0.639	0.457	1.64	1.41	1.04	0.433	0.0174
MmugDNA.8141.1.S1_at	695317	7378	UPP1	uridine phosphorylase 1	0.49	-0.11	-0.34	-1.77	-0.14	-0.55	1.13	-0.27	-1.45	-1.3	-1.6	1.1	-1.26	-1.16	-0.04	-2.35	-2.46	-1.72	0	-1.1	-1.23	-1.39	-0.57	-0.11	0.61	-0.828	0.238	0.89	0.527	-0.827	-0.623	0.27	0.904	0.624	-0.499	-0.986	1.46	0.802	0.316	-0.414	-0.841	1.28	0.969	0.533	1.33
MmugDNA.8049.1.S1_at	715846	83862	LOC715846	transmembrane protein 120A-like	-0.26	-0.42	-0.81	-2.16	-0.05	-0.99	-0.3	-1.04	-1.38	0.14	-1.15	-0.08	-1.39	-1.36	0.35	-2.13	-2.04	-2.41	-1.26	-0.18	-1.25	-2.27	-2.5	-0.95	-0.12	0.0837	0.198	-0.0358	-0.382	0.136	-0.227	0.245	-0.425	-0.454	-0.176	-1.06	0.245	-0.773	-0.249	0.53	-0.447	0.369	-0.303	-0.022	1.04
MmugDNA.8651.1.S1_at	710518	51312	SLC25A37	solute carrier family 25 (mitochondrial iron transporter), member 37	-0.36	-0.7	-0.46	-2.09	-0.86	0.19	0.43	-0.18	-0.81	-0.2	-0.91	0.41	-0.96	-2.11	-0.25	-2.46	-1.57	-2.7	-0.96	-0.48	-1.21	-1.8	-1.96	-1.14	-0.11	-0.24	0.309	-0.0478	0.349	-0.37	0.152	-0.278	-0.48	0.283	-1.09	0.254	0.516	-0.0614	0.383	-0.00243	0.464	0.585	-0.0235	0.377	0.285
MmuSTS.4468.1.S1_at	715826	9945	GFPT2	glutamine-fructose-6-phosphate transaminase 2	-0.39	-0.01	-0.45	-2.65	-0.34	-0.53	0.35	-0.02	-2.1	-1.09	-0.3	0.44	-0.49	-1.45	-0.25	-0.8	-0.51	-3.08	-1.84	-0.8	-3.33	-1.03	-2.38	-0.32	0.2	-0.71	0.345	0.209	0.308	-0.151	-0.966	0.793	-0.249	-0.0938	-0.391	-0.947	0.765	0.193	-0.0176	-0.665	-0.183	0.796	0.19	0.934	0.178
Mmu.828.1.S1_at	702565	55631	LRRC40	leucine rich repeat containing 40	-0.86	-0.24	-0.35	-1.66	-0.68	-1.53	-0.36	-0.64	-1.29	-0.45	-1.17	-0.51	-0.52	-1.18	-0.38	-1.59	-1.25	-2.01	-1.37	-1.1	-0.86	-1.43	-1.27	-0.81	-0.3	0.144	0.321	0.718	-0.318	-0.866	-0.357	-0.465	0.596	-0.418	-0.931	-0.703	-0.114	0.528	-0.378	-0.383	-0.236	-0.211	0.957	0.127	-0.35
MmugDNA.10144.1.S1_at	714604	256356	GK5	glycerol kinase 5 (putative)	-0.17	-0.78	-0.92	-1.76	0.4	-0.86	-0.26	-1.34	-0.93	-1.26	-0.62	-0.12	-1.19	-1.51	-0.28	-1.85	-1.22	-2.59	0.01	-1.45	-1.48	-1.64	-2.38	0.03	-0.94	0.276	-0.13	0.411	0.176	-0.733	0.329	-0.541	0.121	0.227	-0.169	-0.0366	-0.216	-0.319	0.00732	-0.976	0.225	-0.344	0.00311	-0.000479	-0.461
MmugDNA.11785.1.S1_at	705096	79689	STEAP4	STEAP family member 4	-0.93	0.32	-1.22	-2.56	-0.16	-0.69	0.62	-1.95	-3.26	-1.45	-1.24	-0.02	-2.3	-3.35	-0.38	-1.93	-2.06	-3.37	-1.25	-2.9	-1.08	-3.05	-4.24	0.07	-0.33	-0.155	-0.518	-0.0085	0.916	-0.235	-0.885	0.0601	-0.808	1.25	-0.186	-0.996	0.512	-0.459	1.1	-0.359	-0.463	-0.0898	-0.409	1.75	0.0815
MmugDNA.7242.1.S1_at	705679	138065	RNF183	ring finger protein 183	-1.28	0.06	0.08	-0.8	-0.29	-1.25	0.33	-0.56	-0.2	-0.54	-1.94	0.22	-0.04	-0.87	0.18	-2.55	-1.6	-2.31	-0.21	-0.53	-0.92	-1.23	-3.1	1.19	-1.51	-0.274	0.385	0.0532	0.873	-1.04	-0.821	0.272	0.0875	0.443	-0.889	-0.959	0.442	-0.488	0.238	-0.935	-1.39	0.286	0.17	0.11	-0.82
MmugDNA.17887.1.S1_s_at	697084	4925	NUCB2	nucleobindin-2-like	0.41	0.05	0.84	-0.46	0.71	0.26	-0.2	0.6	-0.3	-0.2	-0.11	0.37	0.44	0.18	-0.31	-1.37	-0.74	-1.26	-1.59	-2.01	-1.6	-0.6	-1.77	-0.98	-1.9	-0.423	1.05	-0.383	0.723	-0.97	0.0121	0.902	0.758	0.673	-0.336	-0.378	1.26	0.418	0.473	-0.722	-0.093	1.19	0.528	0.873	-0.944
MmuSTS.2853.1.S1_at	700499	399	RHOH	ras homolog family member H	2.24	1.53	1.6	-0.57	1.33	1.12	1.66	-0.19	-1.26	-0.09	0.52	1.55	-1.65	-1.76	-0.45	-0.98	-1.87	-1.43	-3.1	-2.25	-1.81	-1.83	-1.78	-1.31	-0.64	-0.201	0.631	0.508	0.593	-1.53	0.932	2.13	2.12	0.151	-0.162	1.05	2.52	2.38	0.84	-0.00372	1.33	2.74	2.55	1.21	-0.0307
MmugDNA.30051.1.S1_at	694320	688	KLF5	krueppel-like factor 5-like	0.29	-0.26	0.2	-1.57	-0.06	0.37	0.65	1.14	0.45	0.74	-0.2	0.64	0.57	1.03	0.11	-0.48	-1.21	-1.57	-2.5	-2.35	-1.28	-0.85	-1.16	-2.04	-0.64	-0.538	1.05	-0.703	0.682	-0.488	-0.281	0.87	0.279	0.517	-0.811	-0.355	2.22	1.16	1.71	-0.0509	-0.0711	1.76	1.13	2.34	-0.485
MmugDNA.31741.1.S1_at	697082	10018	BCL2L11	BCL2-like 11 (apoptosis facilitator)	0.41	0.36	-0.15	-0.89	0.39	0.6	0.43	0.21	0.61	0.41	0.87	0.69	-0.41	0.17	0.38	0.29	-2.18	-2.09	-2.79	-0.9	-1.75	-0.85	-0.46	-2.41	0.5	-0.174	-0.203	0.224	0.226	-0.0734	-0.0423	0.256	0.37	0.367	-0.153	0.26	0.682	0.665	1.09	0.204	0.616	0.814	1.2	1.43	0.39
MmugDNA.9975.1.S1_at	720460	55422	ZNF331	zinc finger protein 331	-0.14	-0.03	-0.33	-0.21	-0.2	0.04	-0.09	-0.42	0.46	0.27	-1.14	0.04	-1.9	0.53	-0.51	-0.88	-5.06	-4.4	-3.15	-2.52	-1.88	-2.48	-1.76	-2.77	1.27	-0.0255	0.147	0.0488	0.0375	-0.208	0.42	0.152	-0.249	0.255	0.0196	0.292	0.0966	-0.0166	0.297	0.169	0.513	0.207	-0.00669	1.05	0.0498
MmugDNA.10712.1.S1_at	702396	374	AREGB	amphiregulin B	0.37	2.98	1.13	0.37	1.06	1.08	1.9	-0.88	1.69	-1.55	-2.59	1.56	-2.13	0.5	-2.42	-1.11	-3.86	-4.29	-2.71	-2.09	-3.21	-1.85	-1.46	-1.88	2.02	-0.825	0.684	0.36	0.771	-0.989	-0.304	3.58	1.7	0.865	-0.428	1.07	3.36	2.02	2.7	0.158	0.378	3.81	2.28	3.34	0.0244
MmugDNA.37006.1.S1_at	710112	694	BTG1	B-cell translocation gene 1, anti-proliferative	0.18	-0.21	0.84	-1.14	0.75	-0.49	0.49	-0.27	-1.25	-0.98	-0.99	0.11	-0.9	-1.17	-0.62	-1.46	-2.24	-1.64	-1.1	-0.9	-1.57	-1.49	-1.25	-0.3	-0.1	0.0583	0.127	0.233	0.615	-1.03	0.132	-0.147	1.13	0.436	-0.31	0.481	0.877	1.24	0.982	-0.161	0.835	0.801	1.22	1.35	0.594
MmugDNA.18685.1.S1_s_at	696797	3164	NR4A1	nuclear receptor subfamily 4, group A, member 1	-0.22	0.2	0.44	-0.64	-0.25	-0.08	0.35	-0.84	-1.04	-0.68	-0.47	-0.19	-3.07	-1.3	-0.99	-1.37	-2.83	-3.24	-2.31	-1.49	-0.77	-1.45	-1.18	-1.66	0.02	-0.193	0.0675	-0.229	0.254	0.0998	-0.156	0.309	0.293	0.153	-0.0476	0.549	0.78	0.543	1.32	0.787	0.859	0.937	0.0864	1.48	1
MmugDNA.17880.1.S1_s_at	707439	84557	MAP1LC3A	microtubule-associated protein 1 light chain 3 alpha	0.17	-0.49	-0.31	-2.12	0.19	-0.29	0.44	0.25	-0.02	-0.31	0.16	0.26	-1.28	-0.44	0.06	-0.79	-1.86	-2	-1.37	-1.42	-1	-1.64	-1.89	-1.36	-1.29	-0.409	-0.0256	0.523	0.0586	-0.148	0.155	-0.308	0.5	-0.349	-0.317	-0.0429	0.674	0.763	0.678	-0.074	0.437	0.369	0.0596	0.532	0.26
Mmu.12285.1.S1_at	700778	25816	TNFAIP8	tumor necrosis factor, alpha-induced protein 8	1.72	1.17	1.9	-0.82	1.15	1.67	1.15	0.84	-0.7	0.52	-0.33	1.24	-0.14	-0.63	0.33	-1.81	-1.98	-2.34	-1.19	-1.61	-0.94	-1.56	-1.2	-0.34	-0.42	0.297	-0.415	0.153	0.546	-0.581	0.954	0.878	1.64	0.797	0.0471	0.595	0.891	1.31	0.138	-0.0909	0.184	0.896	1.36	0.783	-0.291
MmuSTS.3308.1.S1_at	696862	6304	SATB1	SATB homeobox 1	0.35	0.51	0.19	-1.09	0.51	-0.09	0.22	0.36	0.52	0.06	0.37	0.34	-0.18	1.07	-0.17	-1.31	-2.24	-2.17	-1.46	-1.46	-1.71	-1.82	-0.87	-0.14	0.84	-0.654	-0.00295	0.348	1.31	-0.997	0.0369	0.835	0.554	0.672	-0.681	-0.156	0.501	0.8	1.34	-0.432	0.235	0.36	0.555	1.83	-0.461
MmuSTS.1683.1.S1_at	708134	84930	MASTL	microtubule associated serine/threonine kinase-like	-0.03	0.2	-0.5	-0.59	0.32	-0.43	-0.52	-0.5	-0.37	0.01	-0.75	0.14	-0.42	0.43	1.12	-1.58	-2.04	-2.24	-1.19	-1.35	-0.62	-2.1	-0.58	-0.43	-0.02	-0.315	-0.0993	-0.634	1.42	-0.37	-0.145	-0.0228	-0.386	1.06	-0.585	-0.547	-0.678	-0.666	0.931	-0.0875	-0.253	-0.0807	-0.271	1.84	0.394
MmugDNA.42905.1.S1_at	709960	29909	GPR171	G protein-coupled receptor 171	-1.24	0.5	0.82	-1.51	0.65	-0.69	-0.21	-0.32	-0.47	-0.06	-1.22	0.05	-0.7	-0.44	-0.04	-1.64	-1.4	-1.4	-1.21	-1.55	-1.25	-0.25	-1.17	0.04	-0.63	-0.832	0.22	-0.0371	1.33	-0.679	-0.922	1.11	0.978	1.52	-0.0211	-0.371	0.518	0.194	1.39	0.241	-0.577	0.524	0.0939	1.61	-0.024
MmuSTS.2215.1.S1_at	713994	9435	CHST2	carbohydrate (N-acetylglucosamine-6-O) sulfotransferase 2	0.82	0.16	-0.59	-1.86	0.07	0.22	0.39	-0.64	-0.22	-0.9	0.6	0.41	-1.08	-0.2	-0.84	-0.8	-2.68	-2.58	-1.22	-2.22	-0.95	-2.01	-1.5	0.28	-1.15	-0.915	-0.397	-1.08	2.38	0.0135	-0.252	-0.366	-1.15	1.44	0.0612	-0.569	-0.271	-0.778	2.53	-0.256	-0.0335	-0.33	-0.95	2.93	0.00577
MmugDNA.24297.1.S1_s_at	711180	8651	SOCS1	suppressor of cytokine signaling 1	-0.76	-0.59	0.33	-2.39	-0.81	0.19	-0.06	-0.31	-1.17	0.17	0.16	-0.21	-0.94	-0.84	-0.71	-0.46	-2.78	-1.02	-2.43	-1.31	-0.89	-1.58	-1.27	-0.15	-1.03	-0.234	-0.289	0.22	0.137	0.166	-0.783	-0.262	0.0797	-0.376	-0.499	0.0862	0.00657	-0.0569	0.551	0.297	-0.0719	-0.0672	-0.208	1.53	-0.329
MmugDNA.41049.1.S1_at	708220	112744	IL17F	interleukin 17F	-0.29	-0.29	-0.23	-2.47	-0.05	-0.07	-0.25	-0.55	-2.11	0.22	-0.21	-0.83	-0.56	-3.48	-0.7	-0.31	-0.64	-1.85	-3.15	-1.28	-0.73	-0.05	-1.37	1.24	-2.17	-0.0466	-0.266	0.695	-0.197	-0.185	-0.286	-0.523	0.495	-0.2	-0.156	0.0844	-0.205	0.469	-0.371	-0.079	-0.0687	-0.565	0.694	-0.0735	-0.104
MmuSTS.173.1.S1_at	574282	3458	IFNG	interferon, gamma	0.62	1.45	1.2	-1.12	1.73	0.2	-0.08	0.19	-1.07	-0.31	-0.93	0.53	-0.49	-2.46	0.92	-1.99	-1.2	-2.99	-2.52	-2.06	0.33	1.16	-2.81	1.76	-1.68	-0.795	-0.237	0.0569	1.38	-0.405	-0.661	1.36	1.86	1.13	0.64	-1.46	0.0689	1.31	0.546	-0.953	-2.01	0.054	0.821	-0.0928	-0.193
MmugDNA.14985.1.S1_at	710241	5551	PRF1	perforin 1 (pore forming protein)	0.71	0.24	0.61	-2.78	0.55	0.54	0.05	0.14	-1.34	-0.35	0.09	0.45	-0.42	-1.17	0.26	-0.79	-2.31	-2.77	-2.49	-1.4	-0.47	-2.92	-3.46	-0.75	-2.24	-0.958	0.282	-0.262	1.09	-0.154	-0.748	0.741	0.777	0.7	0.146	-0.928	0.9	0.4	0.96	-0.0185	-0.818	0.538	0.12	0.968	0.248
MmugDNA.22407.1.S1_at	718318	9953	HS3ST3B1	heparan sulfate (glucosamine) 3-O-sulfotransferase 3B1	-0.23	-0.52	-1.07	-1.45	0.07	-0.65	-0.99	-0.76	-2.33	-0.05	-0.4	-0.22	-0.73	-1.99	-0.26	-1.68	-2.23	-4.17	-0.36	-2.19	-1.65	-3.5	-4.42	-0.07	-1.74	-0.755	0.367	0.246	1.18	-1.04	-0.883	-0.0924	-0.576	1.39	-0.988	-1.26	0.285	-0.392	1.39	-0.537	-0.35	0.289	-0.442	1.58	-0.759
MmugDNA.6210.1.S1_at	708487	8609	KLF7	krueppel-like factor 7-like	1.1	0.12	-0.26	-1.03	0.98	1.22	0.2	-0.13	0.77	0.5	1.51	0.9	-0.3	-0.37	0.22	0.35	-2.14	-2.5	-1.5	-2.02	-1.38	-3.04	-2.16	-0.89	-1.06	0.753	0.155	-0.493	0.414	-0.829	2.01	0.92	-0.306	0.329	-0.247	2.53	1.21	0.19	1.43	0.0144	2.57	0.894	-0.0507	1.44	-0.367
MmugDNA.41197.1.S1_at	708237	83742	MARVELD1	MARVEL domain containing 1	0.96	-1.1	-1.05	-1.42	0.39	0.15	-0.87	-0.81	0.18	-0.39	0.54	-1.11	-0.88	-0.03	-0.19	-0.75	-2.81	-3.18	-1.01	-0.86	-0.68	-3.62	-2.94	-1	-1.95	0.496	-0.307	0.0454	0.0197	-0.255	1.35	-0.733	-0.588	-0.235	0.119	0.278	-0.587	-0.758	0.145	-0.26	0.751	-1.2	-0.623	0.0583	-0.128
MmugDNA.15021.1.S1_at	706349	157285	LOC706349	tyrosine-protein kinase SgK223-like	0.64	0.09	0.36	-0.54	0.58	1.23	0.12	0.81	0.35	0.21	0.26	0.02	0.27	0.03	-0.27	-1.45	-2.72	-2.47	-2.83	-2.62	-0.89	-2.46	-2.43	-2.88	-1.33	0.155	-0.28	-0.0436	0.635	-0.467	0.584	-0.46	0.168	-0.138	0.0354	0.69	-0.352	0.272	-0.0608	0.00575	0.269	-0.802	0.234	0.301	-0.675
MmugDNA.33378.1.S1_s_at	713410	54583	EGLN1	egl nine homolog 1 (C. elegans)	1.04	0.5	-0.01	0.32	0.07	0.48	0.3	0.32	1.25	-0.42	0.9	-0.31	0.36	1	-0.17	-0.83	-1.54	-1.47	-1.63	-1.86	-2.46	-2.12	-2.56	-2.65	-1.93	0.345	-0.503	-0.177	0.321	0.0148	0.964	-0.151	-0.633	0.381	0.355	0.39	-0.251	-0.539	0.511	-0.602	0.754	-0.728	-0.384	0.502	-0.201
MmugDNA.15092.1.S1_at	704906	56548	CHST7	carbohydrate (N-acetylglucosamine 6-O) sulfotransferase 7	0.61	-0.39	0.26	-0.68	0.26	0.61	0.07	-0.06	-0.07	-0.01	0.53	0.05	0.03	-0.34	0.37	-0.98	-1.3	-1.27	-2.77	-1.04	-0.94	-2.63	-2.46	-3.12	-1.5	0.036	-0.0271	-0.23	0.254	-0.032	0.504	0.0264	0.148	0.429	0.00763	0.337	0.386	-0.177	0.216	0.0452	0.49	0.106	-0.109	0.213	0.208
MmugDNA.8405.1.S1_at	715516	83716	CRISPLD2	cysteine-rich secretory protein LCCL domain containing 2	-0.3	0.23	0.13	-1.31	-0.04	-0.02	0.05	-0.01	-0.78	-0.26	-0.07	-0.23	-0.31	-0.52	-0.28	-0.37	-2.71	-2.71	-0.44	-1.64	-0.97	-4.1	-4.46	-1.43	-2.43	-0.434	-0.142	-0.387	1.15	-0.186	-0.498	-0.0124	-0.214	1.15	-0.211	-0.288	-0.247	-0.293	0.993	-0.0278	-0.204	-0.363	-0.46	1.03	-0.309
MmugDNA.1162.1.S1_at	100428619	65108	MARCKSL1	MARCKS-like 1	-0.49	0.11	0.17	-1.45	0.08	0.3	0.75	0.17	-0.12	0	0.31	0.99	-0.74	-0.22	0.33	-0.88	-1.36	-2.32	-1.5	-1.69	-2.26	-2.48	-4.35	-1.66	-2.38	-1.31	0.00968	0.292	1.98	-0.968	-1.68	0.716	1.33	1.34	-0.939	-0.953	1.58	1.04	2.03	-0.431	-0.596	1.16	0.575	2.06	-0.113
MmugDNA.34173.1.S1_at	708281	3604	TNFRSF9	tumor necrosis factor receptor superfamily, member 9	-0.54	0.24	0.07	-1.1	-0.1	-0.48	0.35	-0.17	-0.17	-0.36	0.27	-0.08	-1.03	-0.91	0.25	-0.56	-1.59	-3.93	-1.97	-1.07	-3.83	-3.55	-6.1	-4.41	-4.62	-0.746	0.123	-0.216	0.74	0.0988	-0.82	0.117	-0.236	0.202	-0.143	-0.795	0.176	-0.333	0.459	-0.28	-0.452	0.088	-0.365	0.721	0.129
MmugDNA.17676.1.S1_at	708506	51555	PEX5L	peroxisomal biogenesis factor 5-like	0.21	0.18	0.25	-0.87	0.26	0.03	0.96	0.22	0.88	0.27	0.15	0.94	0.28	-0.11	0.01	-0.8	-0.63	-2.52	-1.68	-1.36	-3.49	-3.94	-5.76	-2.14	-3.96	0.106	-0.063	-0.0464	0.0659	-0.063	-0.063	-0.0582	-0.00462	0.305	0.19	0.0942	0.839	0.308	0.862	0.0798	0.105	0.594	0.409	0.624	-0.063
MmugDNA.8167.1.S1_at	708624	8975	USP13	ubiquitin specific peptidase 13 (isopeptidase T-3)	0.86	0.38	-0.2	-0.45	0.21	0.1	0.21	0.21	0.03	0.14	0.54	0.76	-0.06	0.05	0.13	-1.45	-1.04	-2.48	-0.99	-1.09	-3.36	-3.37	-4.95	-2.04	-3.68	-0.0436	0.0961	-0.509	0.733	-0.276	1.13	0.432	0.128	0.797	-0.287	0.641	0.552	0.107	0.694	-0.0381	0.911	0.793	-0.0137	0.876	-0.0406
MmugDNA.7698.1.S1_at	699586	9414	LOC699586	tight junction protein ZO-2-like	-0.29	-0.85	-0.19	0.9	0.54	-0.91	-0.77	-0.02	-0.74	-0.18	-1.05	-0.53	-0.52	-0.14	-0.28	-1.12	-0.99	-2.85	-1.21	-1.13	-2.67	-2.38	-5.12	-2.58	-1.56	-0.314	1.71	-1.47	0.107	-0.0366	0.306	0.977	-1.53	0.228	-0.488	0.0162	1.26	-1.1	0.285	0.363	-0.0809	1.32	-1.44	0.502	-0.053
MmugDNA.36610.1.S1_at	698138	58526	MID1IP1	MID1 interacting protein 1	-0.23	-1.56	-1.4	-1.94	-0.08	-1.31	-0.72	-0.4	-0.74	-0.91	-1.56	-1.03	-1.46	-0.94	-0.04	-2.26	-3.18	-2.83	-0.66	-1.77	-1.85	-2.51	-2.92	-1.44	-2	-0.0721	0.62	-0.179	-0.271	-0.0987	0.208	-0.863	-1.04	-1.2	-0.0293	-0.588	0.0166	-0.549	-0.759	-0.0097	-0.595	-0.358	-1.09	-0.556	0.304
MmugDNA.26545.1.S1_at	641444	4747	NEFL	neurofilament, light polypeptide	0.06	0.03	-0.03	-0.79	0.18	0.24	-0.88	0.14	0.07	0.31	-0.12	0.08	-0.49	-0.25	0.02	-2.2	-3.51	-2.14	-0.4	-1.1	-1.33	-1.87	-2.46	-2.02	-1.3	0.00738	0.327	-0.136	-0.0134	-0.185	-0.151	0.134	0.204	0.0022	-0.096	0.0594	-0.0938	0.361	0.102	-0.0368	0.0304	0.152	0.281	0.307	-0.034
MmugDNA.5740.1.S1_s_at	712076	9547	CXCL14	chemokine (C-X-C motif) ligand 14	0.37	-0.15	0.12	-0.74	-0.17	0.09	0.29	-0.43	-0.03	-0.19	-0.1	0.2	-0.33	-0.04	-0.25	-0.8	-3.96	-3.47	-1.65	-1.07	-1.98	-3.11	-3.18	-3	-1.82	0.226	-0.291	-0.149	0.122	0.0926	0.126	-0.252	0.0726	0.119	0.0451	-0.0169	0.173	-0.331	0.0864	0.0127	0.123	0.062	0.139	-0.0668	0.0964
MmugDNA.32395.1.S1_at	707067	60370	AVPI1	arginine vasopressin-induced 1	1.06	0.11	-0.11	-1.31	0.51	0.76	-0.38	-0.05	0.22	0.05	0.08	0.31	-0.93	0.01	0.1	-1.6	-3.09	-3.21	-1.55	-1.32	-1.27	-3.28	-3.33	-1.96	-1.34	-0.158	-0.0641	0.347	0.00935	-0.134	0.688	0.0696	0.364	-0.0421	0.342	0.151	-0.129	0.438	0.0444	-0.0282	-0.233	-0.0217	0.421	0.0228	0.148
MmuSTS.4699.1.S1_at	574209	7422	VEGFA	vascular endothelial growth factor A	0.25	-0.15	0.17	-0.89	-0.24	-0.29	-0.24	-0.76	-0.44	0.08	-0.36	-0.18	-2.51	-0.81	-0.05	-2.34	-3.51	-3.86	-2.2	-0.6	-1.87	-3.41	-3.85	-2.77	-0.59	-0.0213	-0.0463	-0.203	0.154	0.116	0.308	-0.0103	-0.0835	0.43	-0.282	-0.19	0.119	-0.174	0.21	0.115	0.143	0.174	-0.278	0.654	0.0565
MmugDNA.37160.1.S1_at	574204	6616	SNAP25	synaptosomal-associated protein, 25kDa	-0.58	-0.74	-0.28	-0.73	-0.14	-0.87	-0.06	-0.49	-0.21	-0.02	-0.45	0	-0.45	-0.29	0.16	-2.22	-3.9	-4.59	-2.4	-1.44	-2.56	-4.92	-4.32	-3.41	-2.26	-0.0943	0.216	0.0873	-0.0688	-0.14	-0.497	-0.16	-0.284	0.00592	-0.0649	-0.725	0.124	-0.174	0.245	0.102	-0.316	0.271	0.134	0.895	0.191
MmugDNA.33497.1.S1_at	707580	5272	SERPINB9	serpin peptidase inhibitor, clade B (ovalbumin), member 9	-0.05	-0.41	0.47	-1.75	-0.55	-0.3	0.33	0.2	-0.83	-0.56	-0.15	0.39	-0.66	-0.68	-1.02	-0.46	-1.46	-2.5	-1.67	-0.85	-1.15	-2.2	-2.08	-1.78	-1.56	-0.704	0.0444	-0.0502	0.521	0.189	-0.534	0.283	0.225	0.326	0.0154	-0.705	0.487	0.0297	0.438	0.627	-0.212	0.782	0.172	0.659	0.652
MmugDNA.7297.1.S1_s_at	707768	489	ATP2A3	ATPase, Ca++ transporting, ubiquitous	-0.72	-0.37	-0.06	-0.34	-0.03	-0.71	0.2	-0.38	-0.08	-0.02	0.05	-0.24	-0.55	-0.21	-0.17	-1.23	-2.18	-2.57	-1.33	-0.75	-1.66	-2.84	-3.62	-1.9	-1.92	-0.538	0.305	-0.305	0.571	-0.032	-0.389	-0.0892	-0.196	0.485	0.176	-0.527	0.399	-0.319	0.585	0.54	-0.27	0.17	-0.276	0.684	0.353
MmugDNA.15062.1.S1_at	696387	1036	CDO1	cysteine dioxygenase, type I	-0.37	-0.16	-0.39	-0.35	0.4	0.35	-0.11	0.09	-0.14	-0.39	0.06	-0.14	-0.8	0.84	-0.37	-3.9	-4.02	-3.73	-2.87	-4.35	-4.95	-4.65	-3.93	-3.32	-3.93	-0.046	0.212	-0.707	0.851	-0.31	-0.231	0.251	-0.311	0.992	-0.17	0.332	0.955	-0.142	0.931	0.104	1.14	0.588	-0.286	1.75	-0.362
MmugDNA.17192.1.S1_at	695968	56937	LOC695968	transmembrane prostate androgen-induced protein-like	0.25	-0.98	-0.46	-0.57	0.28	-0.46	-0.57	-0.33	0.89	-0.89	-0.6	-1.05	-1.06	0.83	0.3	-0.15	-2.32	-2.25	-1.04	-1.56	-1.26	-1.89	-2.48	-2.04	-1.49	-0.695	-0.13	0.0943	1.46	-0.728	-0.332	-0.152	0.649	1.06	-0.651	-0.603	0.382	0.186	1.39	-0.813	-0.909	-0.127	0.0415	1.6	-0.3
MmugDNA.3623.1.S1_at	714457	54855	FAM46C	family with sequence similarity 46, member C	-2.15	0.92	0.06	-0.48	0.55	0.79	1.01	-0.68	0.61	-0.91	-1.65	0.45	-1.51	-0.52	-2.07	-2.84	-3.66	-4.56	-2.22	-1.37	-3.88	-3.17	-4.28	-2.14	-1.84	-1.77	0.706	0.626	1.17	-0.729	-2.68	1.75	0.72	0.73	-1.17	-0.121	1.73	0.981	2.25	-0.0265	-0.438	1.58	1	2.17	-0.444
MmugDNA.23600.1.S1_at	714697	2113	ETS1	v-ets erythroblastosis virus E26 oncogene homolog 1 (avian)	-2.02	0.18	2.04	-0.8	-1.53	-0.32	0.39	0.64	-0.76	-0.83	-1.18	0.31	-0.64	-0.3	-0.21	-1.05	-2.08	-3.43	-2.79	-1.1	-2.46	-1.24	-3.24	-2.97	-0.93	-0.739	0.717	-0.283	0.672	-0.368	-2.34	0.677	0.469	1.06	-1.73	-0.518	1.07	0.314	0.942	-1.03	-0.561	0.875	-0.0294	1.39	-0.637
MmugDNA.34657.1.S1_at	722883	3662	IRF4	interferon regulatory factor 4	0.12	0.22	0.54	-1.28	-0.34	0.41	-0.19	-0.31	0.09	-0.11	-0.37	-0.38	-0.56	-0.18	-0.06	-1.12	-1.37	-2.38	-1.7	-0.8	-1.06	-1.57	-2.88	-2.68	-0.97	0.126	-0.125	-0.0801	0.385	-0.305	-0.0289	-0.0334	0.312	0.414	-0.242	0.317	-0.0244	0.0604	0.542	-0.0957	0.0124	-0.071	0.111	0.765	-0.0898
MmugDNA.9001.1.S1_at	721788	23181	DIP2A	DIP2 disco-interacting protein 2 homolog A (Drosophila)	-0.58	0.06	-0.42	-1.49	0.08	-0.07	-0.04	-0.68	-0.36	-0.27	-0.76	-0.1	-0.71	-0.82	0.06	-1.65	-1.36	-2.68	-1.91	-0.43	-1.93	-1.54	-3.53	-1.69	-0.62	-0.112	-0.21	0.756	-0.134	-0.301	-0.379	-0.215	0.138	0.000641	-0.213	-0.111	-0.403	0.102	-0.128	-0.505	-0.578	-0.248	0.0383	-0.376	-0.382
Mmu.7643.1.S1_at	693854	6775	STAT4	signal transducer and activator of transcription 4	-0.39	0.08	-0.22	-0.84	-0.27	-0.05	0.47	-0.31	-0.07	0.26	-0.44	0.01	-1.25	-0.97	-0.39	-3.65	-2.43	-3.68	-3.79	-1.61	-5.07	-4.05	-4.39	-4.73	-3.56	-0.274	0.127	0.585	0.0152	-0.453	-0.472	-0.0697	0.145	-0.309	-0.583	-0.452	0.0723	0.0362	0.0103	-0.266	-0.473	-0.476	-0.0495	-0.52	-0.361
MmugDNA.12133.1.S1_s_at	713035	598	BCL2L1	BCL2-like 1	0.11	-0.68	0.37	-2.53	-0.33	-0.94	0.14	-0.14	-0.93	-0.52	-0.65	-0.16	-1.33	-0.78	-0.29	-2	-2.94	-2.21	-1.9	-0.58	-2.29	-1.63	-2.26	-1.92	-0.24	0.168	0.286	0.197	-0.418	-0.233	0.808	-0.477	0.443	-0.47	-0.102	-0.0177	0.199	0.0009	-0.29	0.0888	0.267	0.17	0.0223	0.0492	0.4
MmuSTS.3935.1.S1_at	574129	6776	STAT5A	signal transducer and activator of transcription 5A	-0.14	-1.22	-0.86	-2.09	-0.31	-0.73	-0.93	-0.49	-1.25	-0.96	-0.69	-0.67	-0.86	-0.97	0.08	-2.16	-2.48	-1.76	-0.32	-0.72	-1.5	-2.28	-2.64	-0.49	-0.84	-0.406	0.189	0.441	-0.0736	-0.15	-0.395	-0.763	0.0978	-0.184	-0.473	-0.748	-0.555	0.139	-0.471	-0.487	-0.527	-0.531	0.0309	-0.317	0.396
MmuSTS.4336.1.S1_at	710222	6478	SIAH2	siah E3 ubiquitin protein ligase 2	0.35	-0.44	0.15	-0.8	0.92	0.16	0.71	0.66	-0.22	0.4	0.09	0.03	0.26	-0.19	0.47	-2.04	-2.16	-2.07	-1.18	-0.94	-1.57	-2.7	-3.26	-0.53	-1.74	-0.177	-0.646	-0.262	0.598	0.487	-0.147	-0.887	0.254	0.458	0.833	-0.346	-0.106	0.458	0.588	0.854	-0.0493	-0.587	0.294	0.869	0.859
MmugDNA.19890.1.S1_at	706537	10098	TSPAN5	tetraspanin 5	-0.28	-0.16	-0.62	-1.68	-0.1	-0.6	-0.49	-0.02	-0.45	-0.76	-0.26	-0.37	-0.14	-0.18	0.45	-2.21	-1.37	-2.73	0.13	-1.64	-2.39	-2.61	-3.18	-1.39	-1.86	-0.135	-0.0666	-0.369	0.559	0.0116	-0.362	-0.0496	-0.258	0.127	-0.0292	-0.731	-0.12	-0.0789	0.128	-0.07	-0.582	-0.145	-0.162	0.286	0.554
MmugDNA.18001.1.S1_at	695935	120114	FAT3	FAT tumor suppressor homolog 3 (Drosophila)	-0.19	-0.38	0.12	-0.98	-0.27	0	0.15	-0.2	-0.06	-0.31	0.05	-0.41	0.17	-0.1	-0.15	-1.68	-0.87	-1.92	-1.46	-3.07	-1.85	-2.16	-2.97	-1.49	-2.42	-0.339	0.272	0.152	-0.186	0.101	-0.402	-0.0325	0.0514	-0.184	-0.293	-0.184	0.187	0.262	0.0832	0.0211	-0.092	-0.00874	0.537	0.259	0.219
MmugDNA.10285.1.S1_at	706929	79413	ZBED2	zinc finger, BED-type containing 2	-0.52	-0.15	-0.04	0.26	0.36	0.43	-0.54	-0.33	-0.15	-1.06	-0.44	0.17	-0.03	-0.74	0.29	-2.29	-1.7	-3.44	-0.51	-1.87	-2.68	-2.04	-3.05	-1.22	-2.56	-0.0325	-0.904	0.179	0.607	0.151	0.0808	-0.355	0.672	0.735	0.482	0.31	-0.608	0.55	0.484	0.165	0.372	-0.503	0.481	0.246	0.974
MmugDNA.1460.1.S1_at	705288	10656	LOC705288	KH domain-containing, RNA-binding, signal transduction-associated protein 3-like	-1.26	-0.43	-0.62	-1.61	-1.49	-1	0.25	-1.01	-1.29	-1.97	-0.99	0.13	-1.14	-1.17	-1.66	-2.67	-1.64	-3.16	-0.87	-2.35	-1.96	-1.47	-3.24	-1.05	-1.82	0.0866	0.225	0.39	-0.704	0.00246	-0.538	-0.623	0.0258	-0.746	-0.924	-1.03	0.164	-0.0646	-0.846	-0.786	-0.785	-0.389	-0.295	-0.972	-0.801
MmuSTS.4680.1.S1_at	706194	85480	TSLP	thymic stromal lymphopoietin	-1.91	2.66	-0.08	-1.02	0.27	-2.47	1.92	-0.73	-1.97	-3.55	-5.17	1.24	-2.75	-3.26	-2.35	-5.11	-4.52	-7.15	-0.2	-2.06	-3.91	-5.6	-7.61	-0.5	-1.35	-0.584	0.589	-0.327	0.345	-0.0234	-1.21	2.95	-0.453	0.175	-0.364	-0.0898	3	0.116	1.76	-0.152	0.136	2.88	-0.134	1.88	1.31
MmugDNA.35427.1.S1_at	694295	1466	CSRP2	cysteine and glycine-rich protein 2	-0.89	1.49	0.24	-1.77	-0.36	-0.88	0.56	-0.31	-0.29	-1.07	-1.01	0.06	-0.41	-1.26	-1.93	-1.62	-1.07	-2.95	-1.53	-1.8	-2.39	-2.09	-3.85	-1.95	-1.8	-0.337	0.513	-0.241	0.286	-0.221	-0.654	1.58	0.208	0.253	-0.438	-0.189	1.22	0.713	0.947	-0.153	0.317	1.02	1.03	1.26	-0.0621
Mmu.4703.1.S1_at	715772	8835	SOCS2	suppressor of cytokine signaling 2	1.44	1.97	1.75	-1.09	1.2	1.34	2.3	1.04	-0.27	-0.52	-1.09	1.64	-0.02	-0.57	-0.29	-1.64	-2.11	-1.7	-0.52	-1.86	-3.27	-1.23	-1.05	-1.59	-0.95	-0.501	-0.678	0.711	0.762	-0.294	0.19	1.61	2.46	0.583	0.534	0.827	2.44	3.39	1.37	0.761	0.8	2.06	3.4	2.12	1.41
MmuSTS.1884.1.S1_at	698636	1390	CREM	cAMP responsive element modulator	0.5	1.47	0.64	-0.13	0.48	0.05	0.66	-0.87	0.82	-0.56	-1.41	0.16	-1.47	-0.83	-1.15	-0.94	-1.84	-2.65	-1.31	-2.11	-2.05	-2.73	-2.44	-0.48	-1.06	-0.325	0.0864	0.514	-0.0737	-0.202	-0.273	1.32	0.867	0.245	0.0145	-0.402	0.627	0.728	0.779	-0.177	-0.432	0.536	0.975	0.263	-0.0611
MmugDNA.1154.1.S1_at	722303	150094	SIK1	serine/threonine-protein kinase SIK1-like	-0.36	-0.37	-0.04	-1	-0.05	2.43	1.16	-2.09	0.45	-1.17	-1.11	-0.72	-3.14	0.04	-2.37	-1.34	-4.36	-4.22	-3.09	-2.92	-3.13	-2.73	-2.6	-2.9	-0.24	-1.69	0.375	1.05	1.56	-1.29	-1.47	0.285	1.11	1.23	-1.45	0.874	2.13	1.54	2.61	0.0732	0.608	1.5	1.64	3.59	-0.565
MmugDNA.38053.1.S1_at	700850	7980	TFPI2	tissue factor pathway inhibitor 2	-0.1	2.47	2.24	-1.14	1.02	-0.89	2.12	1.95	-0.95	-0.86	-1.93	2.73	1.17	-2.14	-1.78	-2.91	-1.24	-1.54	-2.01	-2.18	-4.01	-1.78	-1.55	-1.66	-1.89	-1.93	0.882	-1.13	2.24	-0.0619	-1.82	3.53	1.89	1.63	0.488	-2.09	3.68	1.91	2.2	0.864	-1.49	3.83	2.07	2.08	0.581
Mmu.9731.1.S1_at	574231	1236	CCR7	chemokine (C-C motif) receptor 7	-0.22	0.9	-0.61	-1.9	0.11	-0.06	0.19	-0.85	-0.86	-0.46	-0.33	0.36	-2.08	-1.07	-0.38	-0.54	-1.04	-1.98	-3.28	-0.8	-2.59	-1.5	-1.43	-3.11	-0.26	-0.462	-0.331	0.368	0.431	-0.0065	-0.00456	0.0668	-0.364	0.105	-0.485	-0.0917	-0.091	0.242	0.616	0.176	-0.162	0.148	0.834	0.942	0.137
MmuSTS.2733.1.S1_at	705803	2862	MLNR	motilin receptor	-0.24	-0.04	-0.55	-1.66	-0.43	0.06	0.34	-0.85	0.16	-0.02	-0.82	-0.38	-1.7	-1.91	-1.41	-0.17	-4.17	-5.42	-3.92	-2.32	-0.74	-3.96	-5.57	-4.4	-3.64	0.325	0.124	0.236	-0.487	-0.199	-0.0455	-0.352	-0.000524	-0.464	-0.0784	0.536	-0.281	0.0736	0.759	0.567	0.74	-0.101	0.122	1.28	0.112
MmugDNA.18956.1.S1_s_at	694507	1487	CTBP1	C-terminal binding protein 1	-0.02	-2.03	-0.65	-2.39	-0.91	-0.87	-0.42	-0.81	-1.05	-0.89	-0.69	-1.55	-1.7	-1.2	-1.29	-2.12	-2.37	-1.7	-1.26	-0.84	-0.51	-1.58	-2.91	-1.4	-1.98	0.0187	0.302	-0.124	0.00553	-0.202	-0.0851	-1.37	-0.928	-0.693	-0.864	-0.957	-0.38	-0.966	-0.0863	-0.651	-0.691	-0.946	-1.59	-0.111	-0.666
MmugDNA.36389.1.S1_at	717994	5008	OSM	oncostatin M	0.13	1.01	0.19	-1.67	0.07	0.09	0.68	-3.42	-2.81	-3.04	-2.7	-1.92	-5.46	-3.62	-2.84	-3.97	-6.02	-6.23	-1.44	-4.66	-2.64	-4.23	-5.73	-1.69	-3.43	-0.398	0.525	-0.121	0.203	-0.209	-0.142	1.79	0.47	0.23	0.152	0.701	2.28	0.432	1.05	1.17	0.369	2.16	0.265	1.15	2.54
MmuSTS.4002.1.S1_at	702132	7056	THBD	thrombomodulin	-2.62	-0.48	-0.51	1.37	-1.27	-1	0.65	-1.59	-0.09	-2.44	-1.5	0.07	-2.39	-0.83	-1.03	-2.25	-2.32	-3.72	-1.55	-1	-2.79	-1.83	-2.32	-2.28	-1	-0.0528	2	-0.847	-1.09	-0.0152	-0.5	1.53	-0.0733	-0.979	-0.897	1.86	2.8	0.416	0.181	0.52	2.82	2.53	0.463	0.413	2.53
MmugDNA.28488.1.S1_at	703028	340348	TSPAN33	tetraspanin 33	-2.58	-1.89	-3.3	-2.21	-2.36	-2.15	-0.58	-2.38	-2.74	-2.24	-2.19	0.2	-3.09	-1.79	-0.52	-1.51	-2.29	-2.78	-1.78	-1.15	-2.01	-2.51	-2.81	-2.26	-0.71	1.41	-0.751	0.45	-1.38	0.271	-1.1	-2.41	-2.13	-0.815	-1.44	-0.39	-1.33	-1.92	-1.25	-0.931	-0.126	-1.07	-1.49	-0.572	0.758
MmuSTS.535.1.S1_at	702740	60468	BACH2	BTB and CNC homology 1, basic leucine zipper transcription factor 2	-1.93	-0.92	-0.71	-2.17	-1.75	-1.74	-0.62	-0.43	-0.78	-1.4	-1.23	-0.81	0.34	-0.93	-1.43	-1.96	-0.69	-1.69	-1.26	-1.78	-1.57	-2.94	-1.62	-0.88	-2.1	-0.0398	0.512	-0.569	-0.448	0.544	-0.95	-0.276	-1.06	-0.416	-0.631	-0.84	-0.457	-1.12	-0.422	-0.215	-0.918	-0.247	-0.752	-0.566	-0.371
MmugDNA.26353.1.S1_at	695163	8444	DYRK3	dual-specificity tyrosine-(Y)-phosphorylation regulated kinase 3	-1.72	-1.43	-1.01	-2.66	-0.44	-0.42	1.62	0.14	-0.95	-0.39	-0.91	1.24	-0.78	-1.59	0.16	-1.25	-0.84	-1.39	-2.1	-0.8	-3.64	-1.49	-1.51	-1.68	-0.5	-0.784	0.514	0.36	-0.493	0.402	-2.22	-0.921	-0.0311	-1.19	0.00868	-0.0569	2.39	1.97	0.835	2.06	1.83	2.28	2.21	1.53	2.91
MmugDNA.30178.1.S1_at	711257	4616	GADD45B	growth arrest and DNA-damage-inducible, beta	1.2	1.05	0.66	-0.86	1.53	1.72	2.16	1	0.5	0.5	1	1.97	0.2	-0.2	-0.3	0.1	-0.4	-0.5	-1.5	-0.4	-2.94	0.1	0.1	-1.7	0.2	-0.71	0.0831	-0.16	0.764	0.0237	0.0167	1.3	0.445	0.717	1.91	1.93	2.8	1.92	2.3	2.15	2.4	2.44	2.02	1.92	1.74
MmuSTS.2874.1.S1_at	701690	117289	TAGAP	T-cell activation RhoGTPase activating protein	-0.15	1.01	0.89	-0.47	2.57	1.61	1.72	1.96	0.17	0.34	1.18	1.54	0.17	-0.1	-2.38	2.77	-0.87	-0.17	-1.73	-1.41	-2.2	0.05	0.76	-0.74	2	-1.57	-0.138	-1.93	2.89	0.746	-1.46	0.607	-1.06	2.74	2.12	1.82	2	1.6	4.08	2.7	3.39	2.25	1.65	4.55	0.0765
Mmu.2302.1.S1_at	696513	118429	ANTXR2	anthrax toxin receptor 2	-0.31	0.96	1.06	0.17	0.46	0.49	2.64	1.18	1.12	0.55	0.62	2.72	0.21	1.58	0.2	0.76	0.63	0.88	-0.52	-0.07	-0.61	1.22	1.86	0.5	0.7	-1.58	0.82	0.575	0.707	-0.521	-1.02	1.1	1.28	1.01	-0.235	-0.413	2.64	1.61	1.43	-0.0634	-0.624	3.01	1.62	2.48	-0.497
MmugDNA.36045.1.S1_at	700734	55435	AP1AR	adaptor-related protein complex 1 associated regulatory protein	0.65	0.34	0.84	2.71	0.67	1.24	1.57	1.07	0.81	0.91	0.24	1.07	0.85	1.08	0.4	0.97	1.42	2.27	-0.17	0.91	0.23	1.73	1.73	0.29	0.99	-0.124	-0.243	-0.133	0.403	0.0963	0.528	0.495	0.39	0.451	0.201	1.03	1.27	0.711	1.12	0.983	0.896	1.17	1.04	1.49	0.241
MmuSTS.1430.1.S1_at	711169	9314	KLF4	Kruppel-like factor 4 (gut)	-0.55	0.36	0.3	1.43	0.4	1.6	1.31	0.8	2.15	0.4	1.55	0.8	0.9	1.43	0.3	0.6	0	-0.2	-1.55	-0.3	-1.97	0.5	0.9	-0.52	0.91	-1.16	0.18	-0.213	0.381	0.816	-1.07	0.393	0.641	0.347	0.881	0.935	1.54	1.38	1.47	1.21	1.48	1.37	1.48	1.56	1.21
MmugDNA.25383.1.S1_at	706412	54806	AHI1	Abelson helper integration site 1	-1.05	0.37	-0.02	-0.42	0.66	1.59	1.79	1.77	2.92	1.28	-0.23	0.71	0.69	1.01	-1.25	0.25	0.64	0.42	-1.22	-0.78	-1.57	2.36	1.34	-1.33	-0.26	-1.07	-0.432	0.468	-0.041	1.08	-1.81	-0.228	-0.044	-0.134	0.828	1.19	1.1	3.01	2.79	1.53	0.295	0.411	1.33	1.52	0.166
MmugDNA.3567.1.S1_at	712757	57035	LOC712757	uncharacterized LOC712757	-1.61	-0.92	-1.13	-2.1	-0.48	1.03	1.15	1.02	0.93	1.15	0.55	0.13	-0.62	0.21	-0.27	-0.31	-0.61	-0.76	0.41	0.09	0.64	0.19	-0.11	-0.19	-1.33	0.11	0.281	0.411	-1.25	0.449	-1.05	-0.449	-0.885	-1.11	-0.35	1.23	1.56	1.36	1.35	0.968	0.752	0.569	-0.291	0.417	-0.744
MmugDNA.8925.1.S1_at	694867	3184	HNRNPD	heterogeneous nuclear ribonucleoprotein D (AU-rich element RNA binding protein 1, 37kDa)	-1.94	-0.92	-1.08	-1.91	0.11	0.87	1.02	0.84	1.01	1.7	0.85	0.43	0.87	0.73	-0.39	0.78	1.47	0.78	0.74	0.69	-0.26	1.73	0.27	-0.03	-0.36	-0.0594	0.44	0.328	-0.998	0.289	-1.79	-0.694	-0.476	-0.863	0.0655	0.633	1.05	1.2	0.943	0.916	0.382	0.891	0.675	0.637	-0.831
MmugDNA.37310.1.S1_at	699511	4253	CTAGE5	CTAGE family, member 5	-0.73	-0.63	0.03	-0.43	-0.37	0.94	0.38	1.06	1.24	1.94	1.68	0.29	1.53	0.36	-0.08	1.65	1.99	0.47	0.02	1.29	-0.78	1.19	-0.61	0.38	0.19	-0.251	0.357	0.472	-1.39	0.809	-0.974	-1.15	-0.746	-0.586	0.267	0.488	-0.88	0.143	-0.367	1.51	0.455	-0.413	-0.0612	-0.768	-0.243
MmugDNA.25346.1.S1_at	719645	50717	LOC719645	DDB1- and CUL4-associated factor 8-like	-0.65	0.04	0.16	-0.72	1.58	0.77	1.03	0.45	2.36	1.14	1.68	0.83	1.17	1.32	-0.04	0.32	0.84	0.78	0.15	0.79	0.1	1.11	-0.19	0.14	0.44	0.0895	-0.149	0.131	-0.311	0.24	-0.691	-0.0164	0.36	0.0426	1.12	0.659	0.49	0.313	1.34	0.502	1.45	0.599	0.842	0.966	-0.91
MmugDNA.13991.1.S1_at	694209	10447	FAM3C	family with sequence similarity 3, member C	0.1	1.16	-0.19	0.3	1.72	0.79	0.98	0.92	2.41	1.19	1.7	-0.08	0.34	1.03	-0.89	0.27	1.08	0.23	0.28	0.3	-0.34	1.82	1.17	1.26	0.22	0.118	-0.139	-0.576	0.413	0.184	-0.0102	0.458	0.484	0.439	1.37	1.09	0.22	1.19	1.29	0.81	1.32	0.0362	0.529	0.891	-1.03
MmugDNA.26835.1.S1_at	698540	4976	OPA1	optic atrophy 1 (autosomal dominant)	-0.33	0.83	0.13	0.02	1.14	1.48	0.73	0.93	2.31	0.96	1.35	-0.36	0.32	0.54	0.01	0.73	1.78	0.76	0.49	-0.08	-0.62	0.49	0.65	0.24	-0.49	0.146	-0.847	-0.823	0.927	0.597	-0.402	-0.209	-0.242	1.06	1.25	1.63	-0.237	-0.0206	1.79	1.22	1.15	-0.604	-0.514	1.25	0.33
MmugDNA.17555.1.S1_at	706277	83852	SETDB2	SET domain, bifurcated 2	-1.42	-0.18	-0.62	-1.4	-0.77	1.3	0.31	0.81	1.69	1.56	1.58	-0.19	0.8	1.47	-0.13	2.15	1.35	1.91	0.09	0.44	-0.01	1.07	0.6	1.14	0.69	0.112	0.0304	0.35	-0.676	0.183	-0.287	-0.587	-0.731	-0.136	-0.348	2.2	-0.48	0.685	1.54	1.43	2.19	-0.275	0.217	1.58	-0.235
MmugDNA.1556.1.S1_at	716137	23270	TSPYL4	TSPY-like 4	-0.03	0.11	-0.23	-0.17	1.13	0.58	0.66	1.14	1.72	1.97	1.06	0.4	1.51	1.5	0.99	-0.14	0.52	0.94	0.52	0.43	0.74	0.59	1.78	0.75	1.18	0.253	0.709	-1.54	0.593	-0.0183	0.297	0.775	-1.13	0.378	0.259	0.575	1.01	-0.485	1.28	1.02	0.773	0.746	-0.319	0.874	-0.294
MmugDNA.23681.1.S1_at	693924	776	CACNA1D	calcium channel, voltage-dependent, L type, alpha 1D subunit	1.32	1.48	1.4	0.19	0.98	1.79	0.89	0.76	1.8	0.35	0.89	0.96	0.54	0.64	1.08	0.82	0.64	1.46	0.6	0.24	0.55	0.93	1.18	0.28	0.59	0.357	-0.0111	-0.822	0.789	-0.313	1.36	1.21	0.575	0.598	0.66	1.9	0.547	0.157	1.18	-0.178	1.07	0.985	0.182	0.436	0.219
MmugDNA.8844.1.S1_at	708798	64756	LOC708798	ATP synthase mitochondrial F1 complex assembly factor 1-like	1.41	0.7	-0.28	-0.06	1.28	1.86	0.53	1.59	1.08	1.31	1.23	0.45	0.63	2.06	1.23	1.11	1.28	1.87	0.13	0.71	0.83	1.49	0.82	-0.19	0.06	0.557	-0.257	-0.604	0.523	-0.219	1.36	0.895	0.0669	0.471	0.451	0.946	0.544	0.805	0.483	0.691	1.3	0.64	0.537	1.3	0.389
MmugDNA.15763.1.S1_at	706471	55636	CHD7	chromodomain helicase DNA binding protein 7	1.09	0.74	1.68	0.22	0.64	1.69	0.68	1.35	0.87	0.93	1.55	0.86	0.78	0.7	0.53	1.95	0.63	1.69	0.3	1.39	0.25	1.28	1.4	0.37	0.79	-0.234	-0.231	-0.444	0.79	0.118	0.24	0.541	1.08	0.932	0.433	1.01	0.327	0.734	0.621	0.614	0.634	0.655	0.489	0.4	-0.362
MmugDNA.30869.1.S1_s_at	706803	388650	FAM69A	family with sequence similarity 69, member A	0.19	1.12	0.84	1.13	1.52	1.37	0.47	1.35	1.06	1.34	0.66	0.64	1.77	1.07	1.09	2.08	0.89	1.66	0.53	1.46	0.22	1.41	1.24	0.86	1.68	0.312	-0.364	-0.175	-0.11	0.337	0.0885	0.951	0.311	1.04	1.1	1.11	0.033	0.941	0.615	0.928	0.767	0.471	1.17	0.225	0.0804
MmugDNA.31792.1.S1_at	641445	1353	COX11	COX11 homolog, cytochrome c oxidase assembly protein	1.2	1.18	0.7	2.99	0.99	1.52	0.72	1.1	1.09	0.97	1	1.11	0.88	1.53	0.83	1.34	1.21	0.78	0.33	0.27	1.07	0.97	1.25	0.79	1.21	0.17	-0.948	-0.54	0.599	0.719	0.9	0.507	0.0805	0.351	0.974	0.618	0.167	0.465	0.374	1.34	0.49	0.152	0.377	0.603	0.678
MmugDNA.1733.1.S1_s_at	697741	5873	RAB27A	RAB27A, member RAS oncogene family	1.98	1.37	1.16	0.73	1.91	1.48	1.29	1.41	1.21	0.44	1.03	1.2	1.36	1.21	0.72	1.14	1.09	1.51	0.89	-0.05	0.84	1.74	1.9	0.49	0.01	0.143	-0.533	-0.208	0.611	-0.0135	0.972	0.757	0.905	0.291	0.832	0.532	0.87	0.867	0.179	0.167	0.465	0.656	0.928	0.204	0.426
Mmu.12356.1.S1_s_at	702741	26034	IPCEF1	interaction protein for cytohesin exchange factors 1	1.39	1.53	1.89	0.58	-0.19	1.48	1.55	1.75	1.29	0.89	0.88	1.48	1.41	1.14	0.35	1.01	0.74	0.73	-0.52	-1.2	0.94	1.77	2.17	0.59	1.24	0.172	-0.303	0.0478	1.31	-1.23	1.27	0.754	1.96	1.37	-0.841	1.64	1.11	1.66	1.35	-0.588	1.35	1.12	1.86	1.27	-0.562
MmugDNA.15207.1.S1_at	708735	4154	MBNL1	muscleblind-like splicing regulator 1	0.65	0.96	1.5	-0.35	0.46	1.01	1.62	1.54	0.51	1.31	1.13	1.88	1.45	0.75	0.35	0.48	0.51	0.44	0.35	1.06	0.49	-0.23	-0.45	0.65	-0.88	-0.232	-0.237	0.388	0.176	-0.0955	0.337	0.819	1.35	0.57	0.467	0.926	0.946	1.59	0.724	0.589	1.07	1.31	1.54	1.18	-0.246
MmugDNA.24082.1.S1_at	708228	4149	MAX	MYC associated factor X	-1.12	-0.92	0.45	-1.28	-0.89	0.6	1.62	1.37	1.16	1.56	0.45	0.6	1.77	0.33	0.43	0.73	0.37	0.52	-0.88	0.16	-0.12	-0.02	-0.82	0.09	-0.75	-0.386	0.243	0.586	-0.361	-0.0827	-0.924	-0.988	0.535	0.533	-0.425	0.793	0.523	1.45	0.594	0.721	-0.0462	0.376	1.24	0.162	-0.0391
MmugDNA.19708.1.S1_s_at	574193	6546	SLC8A1	solute carrier family 8 (sodium/calcium exchanger), member 1	1.66	1.41	0.5	-0.06	1.19	0.73	0.92	1.73	0.85	1.55	0.17	0.72	0.82	1.13	0.57	0.47	1.62	0.24	0.67	0.28	-0.2	1.26	0.95	1.09	0.32	-0.205	-0.317	0.194	0.271	0.0569	0.717	0.713	0.855	0.441	0.729	-0.232	0.399	1.37	0.148	1.11	-0.272	0.566	0.927	0.569	0.0169
MmugDNA.38988.1.S1_s_at	716752	23608	MKRN1	makorin ring finger protein 1	1.59	0.73	1.07	-0.9	1.74	1.81	0.47	1.55	0.66	1.02	1.57	0.85	1.55	0.34	0.41	0.44	0.49	0.87	-0.42	0.28	-0.31	0.43	1.15	0.78	0.1	-0.785	-0.262	-0.192	1.22	0.0198	0.00948	0.747	0.854	0.922	0.931	0.761	0.596	1.6	1.73	0.844	0.682	0.503	1.18	1.35	0.125
MmugDNA.8826.1.S1_at	693933	3394	IRF8	interferon regulatory factor 8	1.3	0.72	1.5	0.2	1.38	1.03	0.9	1.84	0.6	0.8	1.1	1.32	1.73	0.4	0.8	-0.1	0.8	0.7	0	-0.4	-1	0.62	1.23	0.2	-0.5	0.368	-0.667	-0.619	0.918	0.000203	0.875	0.76	1.19	1.07	0.844	0.974	1.13	1.39	1.01	0.878	1.12	1.1	1.34	1.02	0.879
MmugDNA.15517.1.S1_at	715952	2752	GLUL	glutamate-ammonia ligase	2.09	0.47	2.04	-0.4	1.45	1.39	1.16	1.47	-0.3	1.83	1.24	0.83	0.8	0.1	1.07	0.8	-0.69	-0.05	-1.19	0.37	0	0.2	0.33	-0.5	0.73	0.893	-1.2	-0.504	0.888	-0.0797	2.05	-0.0705	0.622	0.998	0.633	1.81	0.106	0.26	0.929	1.02	1.68	0.0225	0.399	1.36	0.647
MmuSTS.1270.1.S1_at	705450	57105	CYSLTR2	cysteinyl leukotriene receptor 2	2.7	0.42	0.34	0.51	0.71	2.12	1.17	0.95	0.6	1.3	1.91	0.84	0.55	1.35	0.59	1.09	-0.12	0.14	-0.69	-0.19	0.21	-0.66	-0.54	-0.4	-0.43	0.135	-0.641	-0.23	0.938	-0.202	2.27	-0.041	0.0778	1.16	0.493	1.53	0.498	0.459	0.731	0.709	1.46	0.305	0.356	1.5	0.239
MmuSTS.1460.1.S1_at	711382	4217	MAP3K5	mitogen-activated protein kinase kinase kinase 5	1.66	0.75	0.46	1.25	2.54	2	0.55	0.57	1.49	1.6	1.19	0.59	0.47	1.36	1.54	0.38	-0.5	-0.91	-0.09	-1.3	-1	-1.41	-0.19	-0.3	0.35	-0.481	-0.694	0.18	1.04	-0.0489	-0.0844	0.436	0.439	0.651	0.881	0.175	0.139	0.407	0.817	0.931	0.181	0.0328	0.217	0.679	0.529
MmugDNA.14620.1.S1_at	701759	6934	LOC701759	transcription factor 7-like 2-like	0.65	1.22	0.75	0.63	1.05	1.27	0.94	1.07	1.31	1.04	1.38	1.07	1.41	0.87	0.63	-0.18	1.04	-0.2	-0.4	-0.88	-1.71	-0.6	-0.9	-0.5	0.2	-0.167	-0.391	-0.0894	0.458	0.188	-0.522	0.66	0.428	0.578	0.804	0.0273	0.635	0.809	0.862	0.691	-0.165	0.655	0.784	0.567	0.101
MmugDNA.640.1.S1_at	699237	26959	HBP1	HMG-box transcription factor 1	0.79	0.14	0.68	-0.62	1.68	1.73	0.88	0.51	1.1	1.13	1.24	0.61	0.03	0.7	-0.21	1.46	1.21	0.3	-0.31	0.85	-0.14	0.6	0.2	0.11	0.26	0.0805	0.365	-0.596	0.115	0.0352	-0.065	-0.491	0.173	0.356	0.943	0.807	-0.0256	0.482	0.838	0.244	1.13	0.359	0.351	0.812	-0.675
MmugDNA.5804.1.S1_at	713433	2521	LOC713433	uncharacterized LOC713433	0	-0.75	0.86	0.22	1.11	2.12	0.42	0.88	2.18	0.51	1.56	0.62	0.55	1.14	0.24	0.19	-0.95	-0.78	0.78	0.09	-0.46	0.41	-0.98	0.08	-0.41	-0.28	0.731	0.0393	-0.0454	-0.445	-0.367	-0.136	1.12	0.42	0.268	1.1	0.511	0.527	1.37	-0.464	0.558	0.542	0.118	0.681	-0.975
MmugDNA.32826.1.S1_at	719488	11202	KLK8	kallikrein-related peptidase 8	1.28	1.13	1.09	0.87	2.65	1.65	0.8	0.52	1.45	1.48	1.25	0.44	0.75	1.53	1.3	0.89	0.08	0.32	0.3	0.48	-0.44	-0.59	0.13	-0.28	0.05	-0.321	-0.252	0.292	1.69	-1.41	0.708	1.47	1.49	1.55	0.1	0.317	0.977	1.37	1.55	-0.185	0.536	0.749	1.36	1.51	-0.581
MmugDNA.34119.1.S1_at	694856	10875	FGL2	fibrinogen-like 2	1.99	1.11	1.53	0.25	1.77	1.59	1.12	0.89	1.17	1.35	1.35	1.15	0.6	1.76	0.98	0.96	0.07	-0.01	0.39	0.31	0.03	-0.06	0.67	0.06	-0.44	-0.588	-0.126	0.234	1.66	-1.18	1.14	1.34	1.67	1.59	-0.337	0.753	1.38	1.56	1.42	-0.176	0.864	1.14	1.53	1.76	-0.594
MmugDNA.10743.1.S1_at	702656	1831	TSC22D3	TSC22 domain family, member 3	0.66	0.27	-0.46	-0.12	1.26	0.98	1.52	1.21	1	1.5	1.54	2.01	1.28	1.14	0.96	0.43	-0.43	-0.57	0.1	-0.3	0.13	-0.39	-0.45	-0.03	-0.06	-0.407	-0.00671	0.836	-0.0471	-0.375	-0.103	0.192	0.273	-0.176	0.438	-0.229	1.29	0.931	-0.128	0.304	-0.0993	1.19	0.858	-0.116	-0.476
MmugDNA.28988.1.S1_s_at	705941	81602	LOC705941	cytidine and dCMP deaminase domain-containing protein 1-like	0.85	0.91	1.17	-0.68	0.82	1.18	1.21	1.47	0.47	0.87	0.99	1.91	1.23	0.66	0.99	0.47	-0.4	-0.12	-2.51	-2.75	-0.85	-1.07	-1.01	-2.4	-1.68	0.797	0.327	0.0125	0.134	-1.27	0.693	1.37	1.29	0.359	-0.464	0.81	1.8	1.68	0.742	0.163	1.55	2.07	1.81	1.59	-0.162
MmugDNA.27089.1.S1_at	694726	27086	FOXP1	forkhead box P1	1.35	1.13	1.18	-0.59	0.68	1.32	1.78	1.51	0.56	1.5	1.43	1.64	1.11	1.3	1.03	1.36	0.69	0.17	-1.13	0.84	-2.53	0.67	0.21	-1.43	0.33	-0.261	0.2	0.435	-0.082	-0.293	0.836	1.43	1.32	0.491	0.14	0.649	2.23	1.39	0.286	1.05	0.966	1.94	1.45	1.04	0.596
MmuSTS.3385.1.S1_at	698996	5295	PIK3R1	phosphoinositide-3-kinase, regulatory subunit 1 (alpha)	0.84	0.93	0.93	2.02	0.45	1.81	0.97	1.48	0.56	1.35	1.56	1.34	0.81	1.28	1.21	1.89	-0.57	0.45	-1.64	-0.64	-0.72	-0.64	0.06	-1.85	0.42	0.206	-0.252	-0.164	0.296	-0.086	0.683	0.363	0.477	0.685	0.235	1.51	0.746	0.962	0.424	0.946	1.35	1.08	0.907	0.801	0.532
MmugDNA.37168.1.S1_at	693936	10320	IKZF1	DNA-binding protein Ikaros-like	2.16	0.09	1.22	-0.54	1.29	1.83	0.89	0.86	0.62	1.37	1.75	1.1	0.64	1.08	1.21	1.05	0.23	-0.5	-1.14	-0.14	-0.88	-1.37	-1.89	-1.58	-1.35	0.338	-0.974	0.0926	0.805	-0.261	1.13	-0.47	1.1	0.51	0.495	1.4	0.257	0.837	0.497	0.787	1.12	-0.00308	0.718	0.881	0.177
MmugDNA.43152.1.S1_at	713830	205428	C2H3orf58	UPF0672 protein C3orf58-like	0.97	0.23	-0.1	-0.47	1.1	1.97	1.33	1.33	0.98	0.66	1.9	1.2	1.2	0.96	0.62	1.04	0.17	0.41	-0.1	-0.58	-0.99	-0.19	-0.56	-0.01	0.2	0.276	-0.113	-0.563	0.155	0.244	0.907	0.331	0.329	0.39	0.793	1.49	1.37	0.941	0.588	0.956	1.96	0.778	0.839	0.813	0.471
MmugDNA.30318.1.S1_at	703567	285513	GPRIN3	GPRIN family member 3	0.12	1.31	1.39	-0.38	0.64	1.24	1.32	2.03	1.3	0.94	1.55	1.26	2.43	1.3	0.67	1.78	-0.11	0.74	-1.03	1	0.67	-0.81	-0.59	-0.06	0.7	0.725	-0.644	0.395	-1.01	0.532	0.136	0.46	1.09	-0.684	0.6	1.81	0.778	1.3	-0.533	0.929	1.39	0.702	0.964	-0.544	0.537
MmugDNA.4218.1.S1_at	710692	2273	FHL1	four and a half LIM domains 1	0.99	0.62	0.34	-0.44	1.44	0.58	1.01	1.27	1.32	1.39	1.39	0.9	1.3	1.85	0.69	-0.19	-0.23	0.57	-0.32	1.06	-1.08	-0.84	0.9	0.49	0.72	0.0852	0.273	-0.608	0.0499	0.2	0.792	0.512	-0.209	-0.482	0.9	0.27	0.798	0.381	0.0177	0.788	0.756	1.06	0.48	0.403	-0.304
MmugDNA.36138.1.S1_at	702504	817	CAMK2D	calcium/calmodulin-dependent protein kinase II delta	0.29	0.86	2	0.63	1.5	1.5	1.13	1.74	0.71	1.57	1.22	0.67	1.44	1.08	1.25	1.81	1.08	1.02	0.01	1.01	0.14	1.13	1.36	0.62	1.52	-0.255	0.601	-0.189	-0.532	0.375	0.438	0.937	0.993	0.232	0.539	1.21	1.41	0.785	-0.105	0.994	1.01	1.32	0.883	0.398	0.379
MmugDNA.41192.1.S1_at	716418	84320	ACBD6	acyl-CoA binding domain containing 6	2.44	0.95	1.07	-0.29	1.91	1.81	0.64	1.11	0.64	1.44	1.66	1.6	0.98	1.68	2.5	1.55	0.92	1.27	0.65	1.12	0.5	1.6	1.72	0.38	1.98	0.946	0.113	-1.11	0.222	-0.17	2.52	0.946	0.781	0.208	0.929	2.05	1.03	0.419	0.0561	0.795	1.9	1.46	0.497	0.754	1.07
MmugDNA.31377.1.S1_s_at	706568	834	CASP1	caspase 1, apoptosis-related cysteine peptidase	2.28	1.5	0.8	0.5	1.3	1.98	1.3	1	0.6	1.2	1.7	1.41	0.8	1	0.96	1	1.31	1.1	-0.17	-0.16	0.73	1.62	1.69	1.17	0.1	0.426	-1.12	0.015	0.793	-0.114	1.24	0.611	0.957	0.686	0.424	1.04	0.394	0.871	0.554	0.361	0.991	0.287	0.775	0.681	-0.0139
MmugDNA.41566.1.S1_at	694356	8125	ANP32A	acidic (leucine-rich) nuclear phosphoprotein 32 family, member A	1.25	1.56	0.39	0.59	1.4	1.21	0.41	0.71	1.7	1.31	1.72	0.61	1.22	1.35	1.05	1.46	1.09	1.82	1.28	0.15	0.54	0.02	0.54	0.94	1	0.0861	-1.08	-0.362	1.04	0.318	0.804	0.704	0.487	0.522	1.07	-0.065	-0.285	0.427	0.507	0.862	0.656	-0.301	0.723	0.249	0.378
MmugDNA.23862.1.S1_at	699012	3087	HHEX	hematopoietically expressed homeobox	1.4	0.56	0.36	-0.17	0.78	1.93	0.47	1.59	1.55	0.75	2.59	1.05	1.54	2.32	0.53	2.68	1.15	1.49	0.41	0.67	0.34	1.57	1.89	0.01	0.33	0.259	-0.176	-0.661	0.454	0.124	1.03	0.196	-0.38	0.108	0.14	1.06	0.122	-0.0923	0.178	0.216	1.21	0.123	-0.00226	0.693	-0.212
MmuSTS.4271.1.S1_at	698033	23150	FRMD4B	FERM domain containing 4B	1.37	1.71	0.7	0.17	1	1.37	0.84	0.57	1.32	1.36	2.02	1.43	1.33	1.66	1.29	3	1.36	2.29	-0.35	0.64	0.92	1.33	2.63	0.92	1.26	0.98	-0.538	-0.644	0.419	-0.218	1.66	0.957	-0.367	0.142	0.179	1.48	0.294	-0.275	0.671	0.682	1.79	0.463	0.0715	0.456	0.069
MmuSTS.492.1.S1_at	699828	9938	ARHGAP25	Rho GTPase activating protein 25	2.07	1.07	1.57	0.21	1.38	1.71	0.85	1.55	0.68	0.53	1.66	1.57	1.23	0.92	0.9	2.35	1.32	1.2	0.2	0.39	1.3	0.67	-0.18	0.02	0.39	0.859	-0.587	-1.09	0.93	-0.111	1.95	0.675	0.417	1.32	0.911	1.75	0.578	0.031	0.68	0.308	1.88	0.534	-0.102	0.746	-0.059
MmugDNA.5440.1.S1_at	693642	23543	RBFOX2	RNA binding protein, fox-1 homolog (C. elegans) 2	1.59	0.98	2.04	0.55	1.27	1.42	0.62	1.74	0.27	1.18	1.6	0.85	1.45	0.78	1.59	1.65	-0.26	2.13	-0.09	1.63	1.46	-0.14	2.16	1.06	0.55	0.573	-0.152	-1.22	0.556	0.241	1.4	1.13	0.896	0.809	1.02	1.29	0.664	0.195	0.347	0.897	1.16	0.504	0.142	0.435	0.758
MmugDNA.28786.1.S1_at	697755	8829	NRP1	neuropilin 1	1.03	0.27	1.66	2.43	1.23	2.18	0.73	1.45	1.79	1.18	2.22	0.69	1.8	2.26	0.2	-0.36	-1.25	-0.2	0.22	-0.17	0.86	-0.31	-0.14	0.75	-0.29	0.467	0.105	-0.458	0.879	-0.993	0.717	0.511	0.803	1.73	0.256	1.4	0.378	0.413	1.17	0.233	1.38	0.491	0.903	1.6	-0.763
MmugDNA.43167.1.S1_s_at	713889	5738	PTGFRN	prostaglandin F2 receptor negative regulator	1.56	0.86	0.75	1.15	1.62	1.72	0.28	1.15	1.81	1.04	1.58	1.29	1.25	2.02	1.81	1.24	0.45	1.38	0.94	0.91	0.71	-0.18	-0.11	1.07	0.26	-0.465	0.103	-0.918	2.3	-1.02	1.07	1.22	0.128	1.93	0.117	1.02	0.95	0.227	1.88	0.0708	0.964	1.03	0.18	1.85	0.183
Mmu.4039.1.S1_at	697643	3655	ITGA6	integrin, alpha 6	1.18	0.95	2.13	0.01	0.87	1.25	1	2.38	0.61	0.59	1.3	1.19	2.07	1.34	1.29	0.69	0.32	1.94	-0.85	1.4	-0.08	-0.14	0.73	-0.5	0.57	1.56	-0.0589	-3.11	1.94	-0.334	2.48	0.817	-0.483	1.82	0.65	2.52	0.731	-0.577	1.75	0.481	2.55	0.832	-0.629	2.51	0.387
MmugDNA.43622.1.S1_at	705099	255488	RNF144B	ring finger protein 144B	1.35	1.63	2.73	-0.51	1.93	1.14	2.26	2.23	-0.27	1.78	0.79	2.5	2.11	0.54	1.6	-0.32	2.27	2.08	-1.07	0.99	-0.48	1.16	1.64	0.94	1.16	0.773	-1.13	-0.968	1.47	-0.139	0.637	1.35	1.09	1.47	0.452	0.765	1.55	1.08	0.733	0.18	0.759	1.44	1.16	1.5	-0.405
MmuSTS.558.1.S1_at	711834	26228	STAP1	signal transducing adaptor family member 1	1.47	1.59	1.31	-0.24	1.54	1.53	1.11	1.13	0.2	1.44	1.37	1.46	1.43	0.61	1.4	1.28	1.79	1.34	-0.16	0.45	0.17	1.26	1.49	1.39	0.66	-0.244	-0.102	-1.43	2.05	-0.27	0.276	1.6	0.43	1.96	0.7	0.434	1.26	0.288	1.94	0.569	0.213	1.18	0.171	2.05	0.332
MmugDNA.7735.1.S1_at	711435	57194	ATP10A	ATPase, class V, type 10A	2.13	0.41	2.04	-0.22	2.53	1.61	1.08	1.44	0.87	1.24	1.67	1.45	1.37	1.12	1.62	0.87	0.81	1.72	1.05	0.9	0.94	1.1	1.63	1.27	-0.44	-1.06	0.169	-0.652	2	-0.456	0.458	1.4	1.25	1.95	1.33	0.358	2.31	0.916	1.86	0.647	0.266	1.82	0.693	1.93	0.959
MmugDNA.27687.1.S1_s_at	700606	2791	GNG11	guanine nucleotide binding protein (G protein), gamma 11	1.11	2.48	1.1	0.41	1.35	1.32	1.54	1.23	1.09	0.11	0.64	2.36	1.27	1.36	1.61	0.52	0.81	1.07	0.67	-0.63	0.23	0.7	0.38	1.12	0.57	-0.566	0.367	-1.04	2.01	-0.773	-0.481	2.58	0.13	1.41	0.102	-0.594	2.19	0.0331	1.73	-0.627	-0.702	1.97	0.173	1.74	-0.00557
MmugDNA.15618.1.S1_s_at	574372	6373	CXCL11	chemokine (C-X-C motif) ligand 11	0.65	1.85	1.49	0.2	2.22	1.03	1.6	2.1	0.9	1.12	0.24	1.78	2.02	0.92	2.02	0.52	2.03	1.95	-0.3	0.55	-0.74	1.16	2.69	1.2	1.84	-2.22	0.477	0.193	2.64	-1.09	-1.83	2.61	2.59	2.73	0.462	-1.98	2.18	2.8	2.6	-0.226	-2.16	2.38	2.66	2.63	-0.233
MmuSTS.1893.1.S1_s_at	574243	3627	CXCL10	chemokine (C-X-C motif) ligand 10	1.45	1.3	1.7	-0.3	1.3	1.73	1	1.7	0.4	1.8	1.7	1.1	2	0.4	1.7	1.84	1.6	1.7	-0.4	1.58	0.5	1.2	1.3	0.7	2.35	-1.48	-0.0286	-0.366	1.56	0.314	-0.804	1.39	1.35	1.37	0.614	-0.528	1.04	1.49	1.67	0.854	-0.384	1.03	1.44	1.44	0.542
MmuSTS.911.1.S1_at	709075	2146	EZH2	enhancer of zeste homolog 2 (Drosophila)	1.24	1.13	1.12	-0.46	1.19	1.56	0.84	2.02	0.69	0.54	1.89	1.23	2.33	1.23	0.43	1.82	1.5	1.17	-0.65	0.42	-0.27	1.31	1.01	0.85	1.23	-0.619	-0.137	-0.45	1.17	0.0339	-0.209	1.44	1.07	1.1	0.532	0.186	1.17	1.68	1.47	0.592	0.863	1.23	1.73	1.73	0.349
MmugDNA.32859.1.S1_at	709038	27071	DAPP1	dual adaptor of phosphotyrosine and 3-phosphoinositides	1.78	1.77	1.97	-0.08	1.71	2.03	1.41	2.36	0.78	1.53	1.6	1.81	1.4	0.86	1.11	0.24	0.92	0.65	-0.97	-1	-0.15	1.14	1.23	1.35	-0.19	-0.139	-0.645	-0.336	0.927	0.193	0.497	1.28	1.66	0.875	1.15	0.785	1.28	1.63	0.687	1.32	0.585	1.38	1.21	0.889	0.787
MmugDNA.31716.1.S1_s_at	715633	55034	MOCOS	molybdenum cofactor sulfurase	2.06	0.86	1.08	-0.63	1.75	1.48	0.59	2.03	0.29	1.42	1.73	1.04	1.74	0.78	1.15	1.22	1.07	1.92	0.81	0.96	0.48	0.71	2.04	1.41	0.34	-0.878	-0.893	-0.405	1.41	0.765	0.547	0.674	1.41	1	1.68	-0.249	0.581	1.4	1.02	1.65	0.139	0.34	1.35	1.23	1.23
MmugDNA.39954.1.S1_at	696086	84230	LRRC8C	leucine rich repeat containing 8 family, member C	1.02	1.58	1.97	0.44	1.01	1	1.5	2.1	0.6	0.79	1.26	0.9	2.16	1.51	0.64	1.11	1.07	1.84	1.46	0.09	-0.01	0.82	1.34	0.46	-0.88	-0.88	-0.351	0.263	0.651	0.316	-0.0215	1.21	1.79	0.963	0.726	-0.166	0.691	1.95	0.54	0.0264	0.0997	0.578	1.81	0.838	-0.174
MmugDNA.4751.1.S1_at	698947	81553	FAM49A	family with sequence similarity 49, member A	1.18	1.75	0.46	0.15	1.7	0.89	1.28	0.86	0.68	1.52	0.92	1.65	1.2	0.54	1.65	0.7	0.62	0.82	0.9	0.4	0.17	0.75	1.47	1.54	1.3	-0.57	-1.29	-0.208	1.66	0.406	0.626	0.777	1.3	1.71	1.6	0.105	0.197	1.4	1.25	1.54	0.0567	0.263	1.51	0.95	1.59
MmugDNA.39974.1.S1_at	713463	26157	GIMAP2	GTPase, IMAP family member 2	2.76	1.46	1.36	0.84	0.97	2.19	0.66	1.72	0.41	0.68	1.74	1.27	2.17	0.75	0	2.44	1.22	2.21	1.08	-0.36	1.41	0.14	0.19	1.44	-1.57	-0.427	-0.636	-0.136	1.44	-0.24	0.565	0.844	1.03	1.43	0.707	-0.105	-0.068	0.601	1.1	-0.179	-0.234	-0.148	0.611	1.02	-1.02
MmugDNA.10110.1.S1_at	704579	6039	RNASE6	ribonuclease, RNase A family, k6	1.94	2.35	0.52	0.92	2.16	0.95	0.95	0.83	1.54	1.23	0.88	1.93	1.05	2.13	1.48	0.59	1.79	2.01	1.11	0.83	0.04	2.42	1.56	0.51	1.44	1.38	-1.52	-0.689	2.02	-1.2	2.6	0.52	-0.0803	1.65	0.124	1.64	-0.183	0.261	1.95	0.346	2.19	-0.0744	0.471	2.03	0.356
MmuSTS.2457.1.S1_at	700887	2857	GPR34	G protein-coupled receptor 34	2.35	1.92	1.1	0.15	2.27	2.7	1.48	0.95	1.3	2.56	1.45	1.66	1.26	1.16	2.32	2	1.3	0.5	-0.59	2.13	0.45	0.58	0.49	0.92	3.41	1.28	-1.37	-1.67	-0.18	1.94	2.61	0.637	-0.797	-0.154	2.93	2.67	0.172	-0.768	0.0356	3.48	2.44	0.3	-0.775	0.264	2.93
MmugDNA.27493.1.S1_at	703897	64283	ARHGEF28	Rho guanine nucleotide exchange factor (GEF) 28	3.1	0.24	1.15	1.64	1.4	3.24	0.55	1.02	0.6	1.55	2.18	0.54	1.38	0.89	1.72	2.96	0.85	1.79	-0.89	0.84	0.92	0.78	1.15	0.52	1.8	1.98	-1.19	-0.618	-0.393	0.213	3.13	-0.506	-0.403	0.111	1.47	3.14	-0.498	-0.321	-0.573	0.807	1.99	-0.423	-0.309	-0.501	0.73
MmugDNA.21382.1.S1_at	714828	5889	RAD51C	RAD51 homolog C (S. cerevisiae)	1.48	1.3	0.47	5.86	1.61	1.54	0.98	0.45	0.79	0.62	1.19	1.13	0.99	1.78	1.23	1.61	1.07	1.11	0.91	-0.28	1.13	1.31	1.08	1.63	0.56	0.407	-1.17	0.446	0.701	-0.38	1.04	0.333	0.827	0.617	0.733	0.75	0.0654	0.547	0.213	0.124	0.766	-0.0257	0.817	0.672	0.167
MmugDNA.10618.1.S1_at	711107	93663	ARHGAP18	Rho GTPase activating protein 18	1.47	0.37	0.83	5.62	0.52	1.6	0.97	0.74	0.71	0.58	1.2	1.5	0.58	1.91	0.49	1.94	0.86	1	0.4	0.59	1.13	1.94	2.13	0.64	1.44	-0.0653	-0.158	0.63	0.0487	-0.455	0.708	0.602	1.34	0.365	-0.147	0.833	1.33	0.859	-0.102	0.193	0.788	1.24	0.867	0.751	-0.142
MmugDNA.18485.1.S1_at	700489	94104	GCFC1	GC-rich sequence DNA-binding factor 1	0	0.2	0.98	0.37	0.02	1.11	0.65	1.37	0.62	1.28	1.21	1.39	1.56	1.47	0.73	1.1	1.15	1.05	-1.64	0.12	-0.62	1.4	0.51	-1.62	0.33	0.39	0.0978	0.00412	-0.408	-0.0842	0.499	-0.527	0.539	0.169	-0.585	0.927	0.142	0.665	0.0516	0.365	0.936	0.598	0.753	0.686	-0.753
MmugDNA.40348.1.S1_at	100428826	9939	LOC100428826	RNA-binding protein 8A-like	-0.13	-0.59	-0.08	-1.94	0.89	0.59	0.56	0.39	0.43	1.37	1.15	1.32	0.56	1.64	1.38	0.24	-0.48	0.09	0.51	0.26	0.35	2.05	0.89	0.43	1.69	0.241	0.115	0.0834	-0.621	0.182	0.145	-0.0334	0.178	-0.851	0.466	0.512	1.1	0.791	0.016	0.409	0.621	0.707	0.44	0.591	-0.0456
MmugDNA.31073.1.S1_at	694568	10171	RCL1	RNA terminal phosphate cyclase-like 1	1.43	0.29	0.94	-0.25	1.43	1.02	0.87	1.23	0.05	0.67	0.58	1.8	0.97	0.8	1.73	0.95	0.14	2.3	0.01	1.1	0.72	1.24	2.91	0.83	1.78	0.733	0.522	-0.704	-0.13	-0.421	1.72	0.99	1.11	0.214	0.865	1.43	1.78	1.02	-0.125	0.453	1.44	1.79	1.1	0.431	1.13
MmugDNA.3686.1.S1_at	705088	55081	IFT57	intraflagellar transport 57 homolog (Chlamydomonas)	1.09	0.92	0.76	-0.39	1.73	0.62	1.01	1.01	0.23	1.09	0.17	1.67	1.26	1.49	1.6	1.14	0.89	1.55	-0.09	0.42	1.1	0.57	0.72	0.36	1.54	0.338	-0.387	-0.964	0.65	0.363	0.971	0.854	0.249	0.703	1.4	0.556	1.07	0.447	0.336	0.979	0.217	1.33	0.4	1.05	1.18
MmugDNA.31326.1.S1_at	704593	55916	NXT2	nuclear transport factor 2-like export factor 2	0.41	0.6	1.76	-0.21	1.25	0.94	0.9	0.95	-0.19	0.65	0.56	1.31	1.47	1.34	1.04	1.21	1.53	1.9	0.02	0.42	0.8	1.67	2.46	0.6	1.44	0.194	-0.243	-0.0736	0.406	-0.283	0.88	0.225	0.853	0.816	0.203	1.16	0.948	0.606	0.0906	0.0844	1.01	1.09	0.842	1.31	-0.00655
MmugDNA.20044.1.S1_s_at	709596	10613	ERLIN1	ER lipid raft associated 1	0.36	0.34	0.92	-0.1	0.39	0.98	0.87	0.95	0.38	0.04	0.98	1.26	1.29	1.87	0.44	1.38	0.48	1.73	0.1	0.97	0.57	1.54	1.53	0.81	1.57	0.535	-0.395	0.172	-0.103	-0.209	0.676	0.026	0.936	0.377	0.0292	1.08	0.169	0.717	-0.0291	-0.114	0.936	0.869	0.705	0.969	-0.405
MmugDNA.33126.1.S1_at	703808	22876	INPP5F	inositol polyphosphate-5-phosphatase F	0.58	0.42	0.56	0.6	0.69	0.93	0.7	1.12	0.99	-0.17	0.93	1.43	2.25	1.09	0.56	0.94	0.75	1.79	0.31	1.67	-0.69	0.87	2.8	0.2	0.67	-0.437	-0.234	0.412	0.441	-0.182	-0.31	-0.0282	0.655	0.977	0.369	0.166	-0.00558	0.851	0.729	-0.202	0.0344	0.369	1.63	0.733	0.0549
MmugDNA.30426.1.S1_at	708882	201965	RWDD4A	RWD domain containing 4	0.25	0.87	-0.52	-0.15	0.57	0.47	0.55	0.17	0.56	0.54	0.96	1.36	1.15	0.81	1.46	0.15	0.76	0.5	1.04	0.5	0.49	-0.54	-0.32	0.86	-0.09	0.485	-0.775	0.265	0.445	-0.42	0.26	-0.11	-0.0556	0.942	0.211	0.428	-0.551	0.0281	0.332	-0.195	0.247	-0.143	0.461	0.146	0.382
MmugDNA.24413.1.S1_at	708127	5955	RCN2	reticulocalbin 2, EF-hand calcium binding domain	0.82	1.3	-0.02	0.94	0.47	0.33	0.24	0.55	0.92	-0.02	0.67	0.95	1.5	1.54	1.35	0.6	0.97	0.98	0.56	0.16	0.24	0.08	1.27	1.06	0.23	0.661	-0.914	0.235	0.712	-0.694	0.634	0.203	0.123	0.851	-0.0821	-0.0146	-0.593	0.407	0.673	-0.529	0.0672	-0.272	0.639	0.585	-0.338
MmugDNA.32040.1.S1_at	702988	11161	C7H14orf1	chromosome 14 open reading frame 1	0.65	1.79	0.42	0.35	0.98	0.56	0.99	0.25	0.73	0.84	0.92	1.25	1.25	1.37	0.97	0.31	1.15	1.24	0.78	0.12	0.2	0.7	-0.05	-0.4	0.06	0.74	-0.214	-0.693	0.508	-0.341	0.863	1.26	0.326	0.316	-0.0334	0.399	0.558	-0.028	0.0917	0.00305	0.88	0.767	0.399	0.207	-0.267
MmugDNA.30044.1.S1_at	700721	56683	C3H21orf59	chromosome 21 open reading frame 59	1.87	0.8	0.74	0.92	1.22	1.77	0.54	1.03	0.46	0.26	1.56	1.6	0.96	1.5	1.22	2.27	1.15	1.88	0.11	0.28	1.11	1.11	1.23	0.02	0.96	0.202	-0.53	-0.0397	1.16	-0.792	1.29	0.0399	0.569	1.68	0.0694	1.04	0.419	0.306	0.93	-0.642	0.969	0.571	0.643	1.33	-0.161
MmugDNA.33059.1.S1_at	700413	29087	THYN1	thymocyte nuclear protein 1	2.29	0.54	0.86	0.24	1.54	2.28	0.68	0.73	0.46	0.93	1.37	1.24	1.21	1.39	1.48	1.59	0.22	0.93	0.42	0.85	0.94	0.16	-0.04	0.73	0.68	0.159	-1.35	0.624	0.753	-0.185	1.69	-0.373	0.821	0.698	0.738	1.44	-0.218	0.283	0.0704	0.125	0.796	-0.319	0.827	0.592	0.352
MmugDNA.6229.1.S1_at	713668	11200	CHEK2	checkpoint kinase 2	1.45	0.87	0.52	0.76	1.44	1.62	0.93	0.41	0.95	0.51	1.39	1.18	0.6	1.58	0.88	1.59	1.11	1.74	0.77	0.41	1.56	1.45	1.29	0.6	0.43	1.07	-0.744	-0.275	0.28	-0.331	1.53	0.271	0.602	0.827	0.448	1.41	0.55	0.161	0.369	0.0482	1.48	0.501	0.452	0.654	0.0413
MmugDNA.1862.1.S1_at	709364	81537	LOC709364	sphingosine-1-phosphate phosphatase 1-like	0.91	1.11	1.11	0.65	1.17	1.02	0.94	1	0.82	0.82	1.09	1.26	1.14	1.94	0.6	1.33	1.06	0.84	0.3	1.21	0.83	0.37	0.29	0.77	-0.37	0.92	-0.874	-0.586	0.0254	0.515	1.56	-0.183	0.325	0.569	0.942	1.53	-0.0693	-0.225	-0.297	0.273	1.52	0.0102	-0.398	0.792	0.0866
MmugDNA.39637.1.S1_at	696810	51175	TUBE1	tubulin, epsilon 1	0.5	0.97	-0.57	0.16	1.96	0.07	-0.61	0.15	0.41	1.35	0.73	1.05	0.97	1.32	1.91	0.77	0.99	1.5	0.53	0.1	-0.11	1.18	1.05	1.33	1.04	1.24	-0.642	-0.771	0.497	-0.321	1.07	0.499	-0.241	0.00787	0.503	0.548	-0.34	-0.192	-0.412	0.658	0.747	0.0504	0.344	-0.00692	0.657
MmuSTS.4167.1.S1_at	704362	9562	MINPP1	multiple inositol-polyphosphate phosphatase 1	1.08	1.09	0.83	0.57	0.87	0.57	0.44	0.68	1.02	1	1.06	0.71	1.73	1.27	0.87	1.53	1.35	1.51	0.58	0.52	0.65	0.98	1.3	1.4	1.57	0.159	-0.433	-0.399	0.558	0.116	0.682	0.702	0.264	0.52	0.56	0.372	0.135	0.197	0.36	0.597	0.548	0.0761	0.508	0.417	0.247
MmugDNA.42341.1.S1_at	695302	23335	WDR7	WD repeat domain 7	0.69	0.69	0.9	0.45	1.15	0.71	0.31	1.24	1.13	0.83	1.44	0.84	1.66	1.05	0.64	1.3	0.45	1.96	0.92	1.03	0.58	-0.16	1.68	1.98	1.51	0.0604	0.247	-0.466	0.139	0.0196	0.454	0.571	0.196	0.391	0.58	0.626	0.288	0.494	0.367	0.464	1.21	0.696	0.778	0.399	0.289
MmugDNA.38600.1.S1_at	705980	818	CAMK2G	calcium/calmodulin-dependent protein kinase II gamma	1.15	0.05	0.21	-0.33	0.68	1.37	-0.46	0.71	1.24	0.88	1.8	0.21	1.44	1.16	1.48	1.79	0.58	1.27	1.02	1.38	0.47	-0.36	0.46	0.18	0.79	-0.307	0.0692	-0.3	0.76	-0.222	0.652	-0.114	-0.281	0.0305	0.28	0.493	-0.424	0.125	0.248	0.322	0.888	-0.118	0.202	0.0353	0.223
MmugDNA.903.1.S1_at	698954	5140	PDE3B	phosphodiesterase 3B, cGMP-inhibited	1.44	0.25	1.17	-0.5	1.18	1.15	0.91	0.75	1.12	0.45	1.67	0.71	1.25	1.6	1.31	0.6	0.11	1.47	0.18	0.78	0.36	0.55	1.96	0.31	0.37	-0.589	-0.0764	-0.683	0.767	0.581	0.678	0.0429	0.707	0.577	1.59	0.457	0.877	0.386	0.487	1.35	0.741	0.558	0.666	0.71	1.7
MmugDNA.39861.1.S1_at	708481	2288	FKBP4	FK506 binding protein 4, 59kDa	0.92	0.42	1.12	0.81	1.18	1.07	0.65	1.01	0.32	1.37	1.11	1.12	0.7	1.45	1.79	1.97	0.37	1.3	0.27	1.35	0.44	0.91	1.95	-0.32	2.02	-0.372	0.0907	-0.325	0.657	-0.0515	0.625	0.154	0.0231	0.788	0.852	0.54	0.442	-0.31	0.137	0.735	0.546	0.415	0.00169	0.563	0.972
MmugDNA.27852.1.S1_at	722261	57494	RIMKLB	ribosomal modification protein rimK-like family member B	1.55	1.31	1.21	0.65	0.41	0.93	0.52	0.75	-0.03	0.5	1.75	0.91	1.17	0.52	1.59	0.77	1.19	1.24	-0.07	0.66	0.01	0.73	1.17	0.68	0.49	0.0813	0.261	-1	0.295	0.364	1.41	1.3	-0.0154	0.219	0.365	0.938	0.559	-0.233	-0.0223	0.00496	0.796	0.713	-0.0262	0.0121	0.737
MmuSTS.467.1.S1_at	705386	347902	AMIGO2	adhesion molecule with Ig-like domain 2	2.6	0.96	0.52	0.2	1.27	1.95	0.45	0.43	0.75	1.01	2.05	1.62	0.92	0.84	1.61	2.29	0.21	1.11	0.38	0.9	0.1	0.21	0.57	0.34	0.4	0.545	-0.276	-0.722	0.296	0.156	2.42	0.614	0.176	0.16	1.04	1.51	1.02	0.0253	0.487	0.876	1.86	0.754	0.222	0.269	0.826
MmuSTS.2384.1.S1_at	701859	139716	GAB3	GRB2-associated binding protein 3	2.34	0.69	0.29	-0.37	1.09	1.78	1.01	0.26	-0.39	0.63	2.02	1.5	0.74	0.25	1.66	1.65	0.92	1.36	0.34	0.25	0.23	0.22	0.31	0.53	-0.12	0.602	-0.395	-0.131	0.402	-0.478	1.85	0.499	0.423	0.532	0.562	1.54	0.641	0.0233	-0.191	0.124	1.42	0.645	0.447	0.0775	0.315
MmugDNA.31199.1.S1_at	715121	10123	ARL4C	ADP-ribosylation factor-like 4C	1.38	0.25	0.58	0.68	1.71	0.1	1.54	0.79	1.65	0.7	1.67	1.08	0.36	1.84	1.04	1.1	-0.64	0.62	0.03	-0.36	0.03	-0.7	1	0.14	0.16	0.0143	-0.483	-0.059	1.39	-0.862	1.17	0.657	0.938	1.33	0.406	0.189	1.58	0.712	1.56	-0.0389	1.38	0.875	0.442	1.21	0.149
MmuSTS.4323.1.S1_at	701925	9497	SLC4A7	solute carrier family 4, sodium bicarbonate cotransporter, member 7	0.42	2.06	0.78	0.25	1.65	0.62	1.04	1	1.52	0.34	0.98	1.51	1.62	1.12	0.67	0.04	1.08	0.55	0.92	-0.6	-0.48	0.04	0.78	0.87	0.11	0.486	-0.0725	-0.437	0.896	-0.873	1.01	1.54	0.297	0.664	0.0942	0.999	0.958	0.284	0.831	-0.786	1.21	1.19	0.647	0.493	-0.806
MmugDNA.18506.1.S1_at	703245	6641	SNTB1	syntrophin, beta 1 (dystrophin-associated protein A1, 59kDa, basic component 1)	1.71	1.05	0.12	0.08	1.87	1.28	0.52	0.71	1.14	1.03	1.84	0.75	0.94	1.28	1.62	0.35	1.18	-0.35	-0.29	-0.36	-0.49	-1.38	-0.8	-0.6	-1.38	0.878	0.0179	-1.47	1.18	-0.6	1.81	0.983	-0.722	0.677	0.118	1.34	0.514	-0.352	0.899	0.168	1.74	0.559	-0.326	0.966	-0.0576
MmugDNA.31644.1.S1_at	718456	80146	LOC718456	UDP-glucuronic acid decarboxylase 1-like	0.18	1.28	-0.31	0.18	1.92	0.43	0.13	0.68	0.77	0.3	0.59	1.3	1.48	1.22	1.11	0.29	0.47	0.78	0.97	0.12	-0.5	-0.69	-0.04	0.5	0.32	2.02	-0.572	-1.02	0.09	-0.52	2.19	0.743	-0.435	0.789	0.775	2.27	0.106	-0.0443	0.126	-0.112	2.13	0.211	0.358	0.0606	-0.133
MmugDNA.19859.1.S1_at	700866	55314	TMEM144	transmembrane protein 144	1.57	0.84	0.67	0.78	1.16	0.54	0.03	1.08	0.44	0.72	1.28	0.78	1.5	1.4	0.87	2.22	0.88	1.04	0.2	0.8	0.28	0.69	1.05	1.07	1.69	1.46	-0.201	-1.56	1.39	-1.08	2.57	1.03	-1.41	0.87	-0.433	1.76	-0.066	-0.768	0.924	-0.166	2.36	0.00498	-0.776	1.34	-0.758
MmuSTS.3590.1.S1_at	717350	26298	EHF	ets homologous factor	0.63	0.3	0.71	0.8	1.32	0.51	0.3	1.42	0.48	1.41	1.39	0.48	1.01	1.17	1.79	1.71	1.35	1.82	-0.24	1.36	1.24	1.1	1.84	-0.11	0.88	1.36	0.92	-1.46	-0.635	-0.182	1.98	1.12	-0.786	-0.735	0.615	1.69	1.25	-0.436	-1.29	0.199	2.03	1.1	-0.552	-0.506	-0.0609
MmugDNA.2951.1.S1_s_at	706404	54443	ANLN	anillin, actin binding protein	0.82	2.11	0.69	0.32	0.49	0.23	1.3	1.38	0.57	1.02	0.84	2.27	2.17	1.19	0.23	1.01	3.41	1.76	0.04	-0.06	-0.51	0.95	1.38	0.48	-0.15	0.331	0.402	-0.929	0.868	-0.673	0.922	3.65	-0.309	0.532	-0.859	0.665	2.97	0.447	0.081	-0.3	1.09	2.9	0.645	0.417	-0.875
MmugDNA.38008.1.S1_at	718871	80150	ASRGL1	asparaginase like 1	1.34	0.71	0.5	0.51	1.17	0.63	0.77	0.97	0.42	0.12	0.95	1.31	1.73	1.14	0.98	0.71	0.78	1.42	0.84	-0.04	0.75	0.64	1.18	1.19	1.66	-0.959	1.42	-0.829	1.74	-1.38	0.253	1.75	-0.0228	1.7	-0.509	-0.288	2.19	0.224	1.53	-0.816	0.213	2.07	0.457	1.6	-0.202
MmugDNA.40745.1.S1_at	710316	197259	MLKL	mixed lineage kinase domain-like	1.86	0.47	0.57	0	1.58	1.29	0.42	0.98	0.4	1.19	1.29	0.94	1.19	1.1	1.42	1.4	0.58	1.08	0.41	0.58	0.41	0.41	1.43	0.53	0.23	-1.41	0.279	-0.0199	2.25	-1.1	-0.425	1.24	1.11	2.2	-0.228	-0.68	1.26	1.22	2.04	0.000184	-0.797	1.37	1.41	2.31	-0.283
Mmu.132.1.S1_at	698609	10135	NAMPT	nicotinamide phosphoribosyltransferase	-0.44	-0.27	2.53	-0.28	0.03	2.09	1.65	2.33	-1.45	1.26	0.37	1.5	1.88	1.3	0.75	2.69	0.73	1.64	-2.24	1.25	0.6	2.62	1.93	-0.2	2.02	-0.999	0.128	0.308	0.335	0.228	-1.15	0.292	1.79	1.4	0.136	1.09	1.59	1.6	0.917	1.01	0.123	1.81	1.26	2.84	0.347
MmuSTS.2618.1.S1_at	706080	7718	ZNF165	zinc finger protein 165	-0.36	0.13	0.36	-0.82	-0.21	0.4	1.16	1.38	0.39	0.64	0.55	1.94	1.61	1.11	0.58	1.12	-0.09	1.31	-0.63	-0.09	0.25	0.63	1.3	-0.35	1	-0.142	0.412	0.266	-0.117	-0.419	-0.236	0.691	0.64	0.0882	-0.495	0.498	2.19	1.75	0.742	0.928	0.629	2.17	1.7	1.4	0.466
MmugDNA.26136.1.S1_s_at	698644	54880	BCOR	BCL6 corepressor	1.22	0.6	0.92	3.03	0.15	1.18	0.77	0.6	0.74	0.2	1.46	1.04	1.94	0.93	1.84	1.79	0.28	-0.69	-0.36	0.41	-0.83	-1.02	-1.33	-1.35	-0.25	-0.634	0.0871	-0.126	0.81	-0.138	0.12	0.916	1.12	1.18	0.183	0.3	1.28	0.856	0.574	0.256	0.681	1.31	1.6	0.952	1.71
MmuSTS.3375.1.S1_at	714390	942	CD86	CD86 molecule	1.58	0.35	0.7	0.1	0.95	0.92	0.19	0.84	0.74	0.74	1.4	1.05	1.16	1.24	1.14	1.34	0.51	0.7	0.67	0.74	-0.13	-0.18	0.09	-0.61	1.08	-0.932	-0.913	-0.424	1.65	0.615	0.0847	-0.13	0.755	1.59	1.42	-0.371	-0.0271	0.728	1.54	1.49	0.112	-0.0122	0.851	1.81	1.59
MmugDNA.4455.1.S1_at	695345	27250	PDCD4	programmed cell death 4 (neoplastic transformation inhibitor)	1.38	0.22	0.23	-0.65	0.85	1.35	0.41	0.93	1.08	0.76	1.74	1.29	1.69	1.57	1.1	1.34	0.4	0.74	0.02	1.14	-1.18	0.33	0.86	-0.25	0.82	0.462	-0.815	-0.302	-0.293	0.948	1.22	-0.312	-0.0453	-0.296	1.33	0.941	0.0579	0.436	0.619	1.36	1.39	0.2	0.755	0.89	1.42
MmuSTS.3720.1.S1_at	698213	5742	PTGS1	prostaglandin-endoperoxide synthase 1 (prostaglandin G/H synthase and cyclooxygenase)	0.91	1.5	1.49	1.17	1.58	0.86	0.88	0.85	0.88	0.45	0.84	1.68	1.17	1.12	0.88	0.24	0.37	0.68	0.59	0.27	-0.54	-0.05	0.63	0.8	1.51	-0.669	1.39	-1.56	-0.216	1.06	0.0992	2.23	0.0662	-0.0167	2.41	-0.195	2.44	-0.481	-0.464	2.23	0.25	2.73	-0.173	0.133	2.12
MmuSTS.3434.1.S1_at	702235	8854	ALDH1A2	aldehyde dehydrogenase 1 family, member A2	0.45	0.71	1.07	-0.35	1.28	1.36	0.65	1.2	0.38	0.84	0.8	1.26	1.25	1.29	0.62	3.13	1	1.44	1.76	0.58	0.2	1.05	2.49	1.13	0.92	-2.18	-1.26	-1.22	0.881	3.78	-1.91	-0.54	-0.498	0.602	4.5	-1.43	-0.288	-0.0572	0.741	4.43	-1.56	0.0973	-0.221	0.743	4.11
MmugDNA.9030.1.S1_at	709682	55315	SLC29A3	solute carrier family 29 (nucleoside transporters), member 3	2.21	-1.05	-0.45	-0.92	0.64	1.51	-1.1	-0.11	0.01	1.31	1.65	-0.24	-0.2	0.69	1.17	3.02	0.59	1.65	0.44	1.28	1.89	0.45	1.27	0.28	1.76	0.583	-0.49	-0.533	-0.211	0.651	1.76	-1.04	-0.657	-0.516	0.876	1.38	-1.3	-1.01	-0.301	1.77	1.48	-1.08	-0.707	0.00836	1.54
MmugDNA.12507.1.S1_at	693270	79738	BBS10	Bardet-Biedl syndrome 10	-1.74	1.17	0.71	-0.95	0.34	0.67	0.43	0.23	1.16	-0.53	-0.99	0	0.59	-0.82	-0.41	0.57	1.37	1.43	1.92	1.92	0.54	0.89	-0.32	1.73	-1.17	0.365	-0.181	0.293	-0.861	0.384	-1.31	0.233	-0.0698	-1.25	0.484	0.914	-0.395	-0.0508	0.274	-0.38	-0.754	-0.48	-0.957	-1.66	-0.403
MmugDNA.4778.1.S1_at	694907	57639	CCDC146	coiled-coil domain containing 146	-0.99	0.54	-1.02	-0.61	1.06	0.35	0.47	-1.11	1.14	0.18	-0.51	0.09	-0.56	-0.93	-0.11	0.61	2.1	1.4	1.95	1.24	0.38	0.57	0.19	2.39	-0.15	-0.747	0.0617	0.202	0.83	-0.348	-0.869	-0.134	0.0725	0.855	0.686	0.795	-0.273	0.0672	1.31	-0.244	-0.488	-0.134	-0.22	-0.149	-0.258
Mmu.4423.1.S1_at	709083	8028	LOC709083	protein AF-10-like	0.5	0.39	0.45	-0.17	1.07	0.45	-0.14	-0.12	0.12	0.1	0.8	-0.57	-0.2	-0.13	0.07	1.27	1.33	1.07	1.67	1.58	0.33	1.18	0.07	0.72	-0.94	0.0458	-0.608	0.145	0.394	0.0243	0.753	-0.399	0.703	0.774	0.958	0.883	-0.978	-0.0613	-0.0793	-0.789	0.485	-0.921	-0.387	-0.0963	-0.499
MmugDNA.1528.1.S1_at	705821	154661	RUNDC3B	RUN domain containing 3B	0.04	0.4	-0.15	0.21	0.35	-0.65	0.24	0.19	0.06	-0.16	-0.27	0	0.64	0.09	-0.32	1.55	1.3	1.77	1.25	1.18	0.74	0.75	0.76	1.66	0.76	0.17	0.148	0.374	-0.511	-0.181	0.57	-0.13	-0.228	-0.0149	-0.207	0.0445	-0.314	-0.115	-1.4	-0.568	-0.137	-0.262	-0.195	-1.03	-0.954
MmugDNA.26612.1.S1_at	696986	84864	MINA	MYC induced nuclear antigen	0.8	1.15	0.63	-0.01	0.65	0.71	0.13	0.49	0.43	0.81	0.83	0.69	0.85	0.21	0.85	0.44	1.16	1.97	1.6	1.99	1.09	1.06	1.21	1.43	0.98	0.44	-0.21	-0.0711	0.249	-0.407	0.95	1	0.823	0.395	-0.261	0.588	-0.0205	0.127	-0.534	-0.149	0.603	0.384	0.479	-0.576	-0.68
MmugDNA.32577.1.S1_s_at	705858	9949	AMMECR1	Alport syndrome, mental retardation, midface hypoplasia and elliptocytosis chromosomal region gene 1	0.3	0.34	1.01	0.43	0.92	0.65	0.53	0.34	0.74	1.07	0.27	0.02	0.54	0.48	0.25	1.28	1.08	2.51	1.06	1.94	0.69	0.94	2.37	2.4	0.54	-0.63	0.187	0.343	0.0445	0.0553	-0.375	0.38	0.904	0.278	0.398	-0.0978	0.188	0.31	0.0748	0.0246	-0.346	0.213	0.447	-0.346	-0.414
MmugDNA.40204.1.S1_at	698683	10628	TXNIP	thioredoxin interacting protein	-0.1	0.4	0.5	-0.3	-0.5	-0.19	0.1	0.4	-0.46	-0.21	0.49	1	0.6	0.6	0.68	0.83	1.19	1.83	2.02	1.13	0.7	0.81	0.9	1.38	0.5	-0.495	-0.0605	0.583	-0.00953	-0.0174	-0.255	0.67	1.09	0.239	-0.535	-0.798	0.349	0.491	-0.86	-0.994	-1.12	0.404	0.5	-0.773	-0.53
MmuSTS.341.1.S1_at	699509	54816	ZNF280D	zinc finger protein 280D	0.85	0.31	-0.2	-0.2	0.28	0.18	-0.95	-0.19	-0.19	-0.07	-0.31	-0.55	0.95	0.25	-0.26	0.91	1.54	2.33	2.32	1.26	0.84	1.13	0.69	0.5	0.46	-0.139	0.0498	-0.0742	0.306	-0.142	-0.042	0.3	-0.307	-0.0794	-0.0996	-0.554	-0.881	-0.455	-1.04	-0.503	-0.842	-0.635	-0.255	-0.956	-1.13
MmugDNA.4395.1.S1_at	716194	64770	CCDC14	coiled-coil domain containing 14	0.55	1.06	-0.15	0.11	0.67	0.09	-0.03	-0.65	-0.16	0.01	0.08	0.38	-0.12	0.59	0.59	1.88	1.7	1.74	2.34	0.81	0.85	0.55	1.14	2.13	0.96	0.203	-0.62	0.416	0.147	-0.146	0.425	0.311	0.0127	0.198	0.239	-0.129	-0.522	-0.386	-0.962	-0.092	-0.362	-0.431	-0.194	-0.741	-0.0479
MmuSTS.2180.1.S1_at	706378	58484	NLRC4	NLR family, CARD domain containing 4	3.44	1.44	0.02	0.35	1.86	2.04	0.29	0.55	0.57	1.67	2.82	-0.13	1.04	1.37	0.92	3.07	1.1	2.61	0.65	0.38	2.57	0.51	1.52	1.69	0.26	1.4	-2.41	0.808	-0.0367	0.246	2.47	-1.34	0.396	-0.182	1.39	1.79	-2.2	0.341	-0.703	0.72	1.88	-2.5	0.13	-0.426	-0.0337
MmugDNA.34575.1.S1_s_at	715888	5447	POR	P450 (cytochrome) oxidoreductase	0.74	1.24	0.37	1.14	0.6	0.7	0.21	0.81	0.55	1.19	0.59	0.97	1.75	1.6	0.64	1.57	1.56	2.32	1.07	0.73	1.03	0.92	1.26	0.71	-0.06	0.706	-1.28	0.231	0.0774	0.261	1.23	0.327	0.645	0.3	0.494	0.888	-0.584	0.506	-0.0152	0.531	0.594	-0.418	0.674	0.291	-0.587
MmugDNA.34574.1.S1_at	716157	10228	STX6	syntaxin 6	1.24	1.04	0.87	0.53	0.75	0.84	0.73	1.06	0.1	0.85	0.65	0.83	1.07	1.25	0.33	1.4	1.04	2.44	1.14	1.3	1.21	1.52	1.3	0.54	0.26	0.697	-0.847	0.114	-0.114	0.149	1.32	0.201	0.619	0.482	0.394	0.955	0.0077	0.674	-0.142	0.418	0.927	-0.0354	0.713	0.395	-0.411
MmugDNA.31324.1.S1_at	710371	25936	LOC710371	kinetochore-associated protein NSL1 homolog	1.48	1.12	0.79	-0.07	0.83	0.92	0.46	1.07	0.63	1.44	0.61	1.09	1.39	1.62	0.7	1.79	2.29	1.48	0.69	0.67	0.81	1.06	1.99	1.19	1.16	0.201	-0.538	-0.295	0.72	-0.0893	1.3	0.837	0.584	0.7	0.609	0.598	0.124	0.506	0.601	1.07	0.797	0.23	0.309	0.977	-0.139
MmugDNA.37212.1.S1_at	706357	26009	ZZZ3	zinc finger, ZZ-type containing 3	-0.04	0.44	0.11	-0.45	0.86	0.16	0.12	0.61	0.46	0.12	0.12	0.45	1.18	0.33	0.24	1.26	1.73	2.74	0.91	1.06	0.43	1.94	2.2	1.09	1.08	-0.0949	0.217	-0.159	0.245	-0.209	-0.0315	0.795	0.228	0.115	0.148	0.158	0.654	0.428	0.331	0.0714	0.112	0.693	0.729	0.206	-0.151
MmugDNA.30380.1.S1_at	100428634	148266	ZNF569	zinc finger protein 569	0.11	0.95	0.78	1.03	0.42	0.2	0.76	0.69	0.21	0.47	0.11	0.27	0.73	0.53	-0.91	1.91	2.67	2.14	0.3	0.67	0.69	1	1.34	0.35	1.64	0.116	0.137	-0.363	0.615	-0.505	0.165	0.627	0.844	0.761	-0.482	0.288	0.206	0.463	7.39e-05	-0.519	0.225	0.013	0.531	0.305	-1.28
MmugDNA.8494.1.S1_at	704476	79848	CSPP1	centrosome and spindle pole associated protein 1	0.83	0.57	1.18	1.68	1.63	0.11	-0.56	-0.83	0.99	-0.5	0.28	-1.38	0.64	-0.14	0.06	1.28	2.77	2.57	1.09	1.54	-0.47	1.53	2.16	1.61	0.32	-0.52	0.274	-0.706	0.936	0.016	0.181	0.338	0.584	1.45	0.866	-0.201	-0.786	-1.82	0.626	-2.07	-0.635	-0.336	-0.81	-0.905	-1.15
MmugDNA.5761.1.S1_at	702644	55320	LOC702644	kinetochore-associated protein KNL-2 homolog	0.34	0.03	-0.29	0.67	1.01	0.59	-0.18	0.62	0.8	0.2	0.82	-0.35	1.46	1.34	-0.42	1.57	1.75	2.04	1.26	1.96	0.05	0.73	1.44	0.97	1.15	-0.121	0.536	-0.339	-0.0421	-0.0336	0.103	0.414	-0.404	-0.0739	0.647	0.124	0.129	-0.0931	-0.438	-0.351	0.232	-0.0402	0.187	-0.312	-1.25
MmuSTS.1918.1.S1_at	710153	2074	ERCC6	excision repair cross-complementing rodent repair deficiency, complementation group 6	-1.4	-0.42	-0.1	3.16	-0.74	0.6	0.76	0.53	0.99	1	0.68	0.35	1.02	1.35	0.81	2.28	1.65	2.08	0.35	0.88	0.27	1.9	2.09	0.31	1.13	-0.468	0.283	0.339	-0.0996	-0.0549	-1.12	-0.51	0.282	-0.0586	-0.497	0.254	0.448	1.17	0.495	0.934	0.674	0.504	1.53	0.836	0.808
MmuSTS.266.1.S1_at	719111	6708	SPTA1	spectrin, alpha, erythrocytic 1 (elliptocytosis 2)	0.07	1.11	0.44	-0.12	0.4	0.38	-0.12	0.17	-0.16	0.62	-0.2	0.74	0.45	0.24	-0.31	4.38	3.54	4.1	0.15	0.61	-0.3	6.21	6.34	0.61	3.31	-0.451	0.0437	0.00697	-0.125	0.526	-0.288	1.33	0.262	-0.298	0.659	-0.396	-0.0468	0.123	-0.471	1.43	-0.223	0.515	0.411	0.0673	0.548
MmugDNA.35713.1.S1_at	702409	64089	SNX16	sorting nexin 16	-1.26	1.05	0.52	-0.98	-0.16	-0.7	0.05	0.97	-0.85	0.46	-0.03	0.43	1.31	0.4	0.18	1.56	2.1	2.6	0.16	0.86	-0.31	2.93	3.2	0.49	2.19	-0.284	0.871	-0.168	-0.538	0.12	-0.83	1.8	0.429	-0.55	-0.0962	-0.398	0.914	0.839	-0.186	0.755	0.0675	1.47	0.732	0.388	0.0763
MmugDNA.33642.1.S1_at	711762	2824	GPM6B	glycoprotein M6B	-1.23	0	-0.55	-1.4	-0.26	-0.01	0.88	0.44	0.77	1.28	0.22	0.08	0.76	0.61	0.32	2.12	2.56	2.05	0.26	0.31	0.06	1.5	1	0.96	1.26	0.0929	0.193	-0.497	0.0939	0.117	-0.414	0.13	-0.75	-0.307	-0.169	0.39	1.05	-0.0867	0.431	1.56	0.717	0.691	0.341	0.761	0.0883
MmugDNA.2975.1.S1_at	707526	5427	POLE2	polymerase (DNA directed), epsilon 2, accessory subunit	0.09	0.07	-0.77	-1.22	-0.08	0.98	0.23	-0.25	0.53	-0.46	0.45	0.16	0.4	0.38	-0.08	2.22	2.04	2.84	0.64	0.44	0.2	1.46	2.12	0.59	0.75	0.119	-0.412	0.318	-0.0304	0.00633	0.347	-0.436	-0.0587	-0.169	-0.0861	1.2	-0.0225	0.196	0.789	-0.0428	0.722	-0.034	0.385	0.445	0.15
MmugDNA.12070.1.S1_at	100429419	570	BAAT	bile acid CoA: amino acid N-acyltransferase (glycine N-choloyltransferase)	-1.26	-0.16	0.06	-0.96	-0.17	-0.27	0.11	0.57	0.43	-0.15	-0.15	0.64	0.53	0.63	-0.37	2.23	1.48	2.77	0.2	0.67	-0.46	2.37	2.74	0.15	1.55	-0.163	0.279	0.3	-0.398	-0.0182	-0.898	-0.0522	-0.0402	-0.48	-0.417	0.192	0.29	0.388	0.45	-0.137	0.324	0.631	0.658	0.627	-0.787
MmugDNA.16982.1.S1_at	700497	135295	SRSF12	serine/arginine-rich splicing factor 12	-0.19	-0.12	-0.38	-1.22	0.56	2.09	1.42	0.4	1.65	0.68	0.14	0.73	-0.85	-0.57	-0.72	2.93	2.16	3.61	-0.16	1.95	-0.82	2.92	3.11	-0.03	1.63	-0.0162	0.138	0.0155	-0.219	0.0808	-0.325	-0.131	-0.146	-0.398	0.432	2.86	1.63	1.05	2.11	0.629	1.81	1.53	0.387	1.21	-0.162
MmuSTS.311.1.S1_at	694980	57620	STIM2	stromal interaction molecule 2	1.38	0.98	1.03	0.06	1.31	1.37	0.87	0.88	1.09	1.4	1.65	1.02	0.59	1.21	1.15	2.21	1.51	1.64	0.36	1.25	1.21	0.72	0.82	1.03	0.95	-0.34	-0.716	-0.457	1.08	0.431	0.316	0.523	0.51	0.966	1.15	0.506	0.613	0.343	1.14	1.5	0.521	0.412	0.0246	1.3	0.96
MmugDNA.32180.1.S1_at	714748	2313	FLI1	Friend leukemia integration 1 transcription factor-like	1.7	1.04	0.68	2.73	1.06	1.3	0.56	1.17	0.88	0.83	1.82	1.4	1.29	1.02	0.28	3.05	1.24	1.82	1.19	1.11	1.07	0.69	1.35	1.32	1.17	0.154	-0.525	-0.672	0.39	0.653	0.92	0.538	-0.244	0.461	1.14	0.588	0.0186	-0.307	0.191	0.986	0.923	0.209	-0.144	0.12	0.369
MmugDNA.15520.1.S1_at	704774	10643	IGF2BP3	insulin-like growth factor 2 mRNA binding protein 3	1.15	0.64	0.99	1.46	0.49	0.54	-0.6	0.54	-0.01	1.21	1.3	0	1.78	2.19	0.74	2.27	1.11	2.73	1.16	1.07	0.62	0.31	2.51	1.44	2.03	-0.915	0.739	0.0995	0.123	-0.0469	0.0324	0.719	0.104	-0.085	0.403	-0.527	-0.115	0.117	-0.519	1.14	-0.0681	0.345	0.438	0.156	0.309
MmugDNA.37451.1.S1_at	709050	51076	CUTC	cutC copper transporter homolog (E. coli)	1.77	0.71	1.19	-0.21	1.12	1.67	0.37	0.99	0.96	0.72	1.04	1.36	1.56	1.77	1.37	1.97	1	2.46	0.83	0.86	1.8	1.1	1.06	1.77	1.77	1.14	-0.826	-0.478	0.384	-0.217	1.4	0.118	0.449	0.616	0.958	1.24	0.172	0.0386	-0.0718	0.683	0.945	0.178	0.43	0.233	0.559
MmugDNA.12489.1.S1_at	696540	51360	MBTPS2	membrane-bound transcription factor peptidase, site 2	0.6	1.34	0.71	2.85	1.33	0.66	0.81	0.92	1.38	0.31	0.83	1.56	1.63	1.3	0.73	1.76	1.44	2.26	0.69	0.96	0.09	1.19	1.31	2.28	2.1	0.687	-0.335	-0.0717	0.362	-0.642	0.821	0.987	0.385	0.0511	-0.00697	0.625	0.484	0.626	0.0395	-0.318	0.921	0.439	0.846	-0.23	-0.294
MmugDNA.6040.1.S1_at	709217	55197	RPRD1A	regulation of nuclear pre-mRNA domain containing 1A	1.11	2.28	1.18	0.56	1.55	1.22	1.05	1.13	0.5	0.94	2.22	1.23	1.46	0.62	0.75	2.5	1.97	1.72	0.3	0.88	0.61	1.1	0.96	1.11	0.74	0.341	0.0165	-0.301	0.274	-0.33	1.44	1.59	0.0795	0.84	0.678	1.43	0.679	0.571	0.13	0.343	2.09	0.509	0.584	0.34	-0.0673
MmugDNA.39342.1.S1_s_at	705101	27242	TNFRSF21	tumor necrosis factor receptor superfamily, member 21	0.9	1.2	1.57	1	1.99	1	0.8	1.72	1.67	2.31	1.7	0.7	1.52	1.85	2.11	1.73	1.28	2.16	0.67	2.2	0.59	1.02	2.32	-0.2	1.32	0.724	-0.216	-1.31	0.901	-0.104	1.29	0.939	0.137	1.08	0.461	1.23	0.535	0.302	1.03	0.397	1.31	0.465	0.0665	1.04	-0.0938
MmuSTS.4452.1.S1_at	710947	84456	L3MBTL3	l(3)mbt-like 3 (Drosophila)	0.62	1.45	1.29	1.32	1.07	1.63	1.17	1.37	0.83	0.9	0.74	1.58	1.87	1.41	1.08	2.71	1.55	3.21	1.02	0.72	0.78	1.1	2.06	0.81	0.59	-0.122	-0.559	0.202	0.581	-0.102	0.402	0.921	1.16	0.627	0.486	1.08	0.596	1.09	0.207	0.0967	0.849	0.785	1.34	0.142	-0.103
MmuSTS.827.1.S1_s_at	696451	158835	AWAT2	acyl-CoA wax alcohol acyltransferase 2	1.94	2.57	0.37	0.3	1.88	2.58	1.48	0.69	1.5	1.13	2.69	2.64	0.86	2.1	1.78	3.31	2.18	1.52	1.37	0.21	0.16	1.77	1.76	0.61	2.44	1.1	-0.73	-0.226	0.0454	-0.191	2.31	1.46	0.424	-0.244	1.22	2.65	1.12	0.106	-0.173	1.34	2.63	1.21	0.715	-0.21	1.27
MmugDNA.9695.1.S1_at	713583	80018	NAA25	N(alpha)-acetyltransferase 25, NatB auxiliary subunit	-0.41	0.93	0.3	2.98	1.59	0.86	2.2	1.49	1.71	2.47	1.64	1.78	1.77	2.29	0.38	1.47	2.8	2.66	0.23	0.88	-0.64	2.65	3.29	-0.25	2.17	0.602	0.00762	-0.0954	-0.383	-0.132	-0.342	0.927	0.816	-0.405	1.01	1.32	1.61	1.91	1.37	1.58	1.37	1.99	2.15	1.65	-0.559
MmugDNA.32172.1.S1_at	697216	84064	HDHD2	haloacid dehalogenase-like hydrolase domain containing 2	2.14	2.63	1.88	0.95	2.08	1.79	1.66	2.23	1.5	1.3	1.74	2.58	2.79	2.05	1.44	2.43	2.48	3.09	0.02	0.6	-0.14	2.3	3.43	0.68	1.56	-0.13	-0.399	-0.238	1.01	-0.243	1.52	2.5	2.14	1.06	0.554	0.97	1.83	2	0.81	0.528	1.01	2.09	2.29	1	0.324
MmugDNA.22450.1.S1_at	714333	64866	CDCP1	CUB domain containing protein 1	2.14	1.79	1.63	0.79	2.04	2.01	2	1.7	1.51	1.3	1.72	1.86	1.6	2.09	1.95	1.9	1.43	1.64	1.02	1.44	-0.61	0.95	2.17	-0.5	1.1	-0.593	0.279	0.616	1.23	-1.53	0.658	2.06	1.83	1.22	-0.121	0.262	2.05	1.76	1.28	-0.259	0.262	1.83	1.79	1.06	-0.0246
Mmu.11668.1.S1_at	703653	4312	MMP1	matrix metallopeptidase 1 (interstitial collagenase)	0.47	1.83	1.55	1.2	3.34	1.31	1.6	0.38	1.05	0.08	-0.08	1.72	1.06	1.27	0.31	0.39	0.3	-0.1	1.07	-2.03	-2.15	0.4	-0.3	0.86	0.61	-2.99	2.36	2.15	0.905	-2.42	-2.02	3.22	3.08	0.832	-0.0621	-1.2	3.49	2.64	0.975	-0.837	-1.19	3.83	3.44	0.611	-0.752
MmugDNA.21529.1.S1_at	705056	11221	DUSP10	dual specificity phosphatase 10	1.3	1.35	1.1	3.28	0.62	0.84	1	0.67	1.18	0.73	0.98	1.15	1.03	1.43	0.81	1.31	1.02	1.01	0.98	-0.07	-0.2	1.39	1.39	1.47	1.66	-0.878	0.298	-0.277	1.2	-0.341	0.16	2	0.987	0.973	0.145	0.177	1.98	1.18	1.54	0.857	0.693	2.05	1.35	1.53	0.782
MmugDNA.28813.1.S1_at	702789	5366	PMAIP1	phorbol-12-myristate-13-acetate-induced protein 1	1.01	0.95	1.39	2.95	0.91	1.06	0.61	0.82	-0.5	0.1	-0.29	0.31	0.69	-0.1	0.14	0.1	0.23	0.43	0	-0.24	-0.07	1.41	1.23	1.15	0.42	-1.04	0.183	-0.292	1.16	-0.0117	-0.778	1.35	1.29	1.4	0.773	0.344	1.1	1.19	0.944	0.784	0.227	0.796	1.07	1.1	0.549
MmugDNA.24152.1.S1_at	700074	84441	MAML2	mastermind-like 2 (Drosophila)	1.41	1.6	0.27	3.34	0.99	1.07	0.34	0.4	0.53	0.6	0.78	0.6	0.32	0.93	0.47	0.35	0.52	1.03	-0.1	1.25	-0.72	1.07	1.35	0.21	-0.16	0.222	-0.247	-0.388	1.51	-1.1	0.875	1.28	-0.375	1.26	-0.736	1.07	0.379	-0.15	1.7	-0.819	1.21	0.665	-0.405	1.49	-0.825
MmugDNA.29676.1.S1_at	698081	81704	LOC698081	dedicator of cytokinesis protein 8-like	2.65	0.91	1.67	0.84	1.29	1.2	1.24	0.16	0.91	0.57	1.56	-0.01	0.37	0.85	0.52	0.35	0.29	0.08	0.04	0.29	-0.14	-0.33	-0.56	0.73	-0.71	0.194	-0.889	0.0194	1.12	-0.447	1.83	0.232	1.78	1.5	0.337	1.02	-0.493	-0.0611	0.438	-0.404	1.1	-1.02	-0.146	0.474	-0.758
Mmu.6730.1.S1_at	693310	51316	PLAC8	placenta-specific 8	2.44	0.6	1.51	0.12	2.78	1.98	-0.03	1.08	0.32	1.77	1.54	0.34	1.45	0.55	1.88	1.61	0.69	1.77	-0.25	1.4	-0.28	0.54	2.44	0.53	2.26	0.555	1.7	-2.73	2.34	-1.86	1.43	2.72	-0.629	1.77	-0.549	0.897	2.16	-1.23	2.18	-0.546	0.768	2.1	-0.687	2.08	-1.13
MmugDNA.3158.1.S1_at	574179	6355	CCL8	chemokine (C-C motif) ligand 8	2.38	1.39	1.37	-1.2	2.1	2.11	0.73	1.93	-1.21	1.22	0.94	0.83	1.84	-0.55	2.25	1.1	1.84	2.55	-1.17	1.25	1.31	2.74	3.04	3.99	1.3	-0.841	1.79	-2.41	3.1	-1.65	0.0884	4	-0.0469	2.41	-0.222	-0.244	3.83	0.0191	2.78	-0.515	-0.645	3.37	-0.00495	2.93	-0.439
MmugDNA.43479.1.S1_at	711908	4071	TM4SF1	transmembrane 4 L six family member 1	0.24	0.41	0.78	-0.29	1.02	0.77	0.27	0.33	-0.04	-0.24	-0.64	0.24	0.99	0.78	0.52	0.87	0.69	0.98	1.72	0.7	0.25	1.24	2.36	2.37	3.16	-2.42	1.51	1.73	0.932	-1.76	-2.49	1.41	1.77	0.663	-0.615	-2.44	1.5	1.46	0.817	-1.07	-2.95	1.59	1.86	0.971	-0.935
MmugDNA.3746.1.S1_at	711776	56670	LOC711776	succinate receptor 1-like	0.53	1.36	1.63	0.17	1.93	0.88	0.85	1.39	0.35	1.46	0.75	1.06	1.45	0.93	1.2	1.48	1.47	1.47	-0.11	0.79	1.62	1.86	2.61	2.56	1.29	-2.07	-0.639	0.741	1.55	0.416	-2.22	0.664	2.27	1.7	1.45	-1.96	0.462	2.18	1.33	1.4	-2.03	0.681	2.12	1.69	0.745
MmugDNA.41342.1.S1_s_at	708022	49855	SCAPER	S-phase cyclin A-associated protein in the ER	-0.41	1.34	0.39	0.24	1.88	0.38	0.52	0.82	1.31	0.3	0.93	1.17	1.34	0.72	-0.46	1.13	1.89	1.43	-0.38	-0.61	0.84	2.02	2.21	1.92	2.3	-0.602	-0.294	-0.859	1.46	0.293	-0.834	1.24	0.426	1.56	1.3	-0.0871	0.756	0.905	2.06	0.708	0.315	1.02	0.986	1.54	-0.214
MmugDNA.31260.1.S1_at	707654	79864	LOC707654	uncharacterized protein C11orf63-like	0.61	0.44	0.29	-0.64	0.87	0.58	-0.47	-0.04	0.12	-0.48	-0.06	0.17	-0.66	0.15	-0.43	1.58	1.14	1.48	0.86	-0.26	0.85	1.41	3	1.21	2.13	-0.684	-0.402	0.28	1.55	-0.749	-0.262	0.273	0.613	1.12	-0.14	-0.439	-0.315	0.874	1.45	-0.392	-0.539	-0.0858	0.673	1.32	-0.386
Mmu.3474.1.S1_at	724039	100506742	CASP12	caspase 12	0.32	0.27	1.33	-1.18	-0.35	1.09	1.29	0.85	-0.7	-0.15	-0.41	2.05	1.05	-0.22	0.46	0.92	0.67	1.39	-0.64	0.28	1.44	1.78	2.62	0.99	1.29	0.0416	-0.839	0.672	0.635	-0.51	0.0183	-0.0904	1.35	1.02	-0.637	0.46	0.404	0.956	0.691	-0.737	-0.306	0.766	1.35	1.16	-0.328
MmugDNA.36670.1.S1_at	716003	80380	PDCD1LG2	programmed cell death 1 ligand 2	-0.34	0.23	0.09	-1.37	-0.03	-0.14	0.41	-0.38	-0.54	-0.35	-0.82	0.79	0.04	-0.1	0.32	-0.28	0.21	0.73	-0.81	0.41	0.91	1.38	2.02	1.57	1.74	0.208	-0.626	0.324	0.486	-0.393	-0.466	0.00985	0.455	0.649	-0.132	-0.324	-0.22	0.144	0.383	-0.42	-0.591	-0.0857	0.435	0.664	-0.0366
MmugDNA.4390.1.S1_at	695814	6925	TCF4	transcription factor 4	0.27	0.84	-0.13	-0.63	0.26	-0.02	-0.23	0.39	0.25	0.56	0.97	0.17	0.44	0.29	0.05	1.49	1.56	1.73	0.5	0.72	0.94	1.46	3.22	1.18	1	0.139	-0.646	-0.466	0.82	0.153	0.544	0.0839	-0.407	0.523	0.215	0.173	-0.772	-0.0636	0.715	0.374	0.567	-0.619	-0.172	0.565	-0.45
MmugDNA.25916.1.S1_at	713232	5359	PLSCR1	phospholipid scramblase 1	0.5	1.72	1.44	0.2	0.87	0.9	1.49	1.88	0.1	0.26	1.22	1.41	1.64	-0.1	0.1	1.4	1.75	1.95	-0.5	-0.03	0.24	1.97	3.41	0.8	1.24	0.028	-0.637	-1.53	1.57	0.562	0.42	1.1	0.176	1.88	1.21	0.173	0.897	0.242	1.64	0.774	0.489	0.793	0.102	1.51	0.494
MmugDNA.42270.1.S1_at	574176	26585	GREM1	gremlin 1	-0.37	0.36	-0.87	-0.38	0.12	0.05	-1.15	-0.92	-0.09	-0.84	0.46	-0.46	0.06	-0.49	-0.61	1.93	0.6	0.39	1.76	-1.44	1.84	0.74	3.1	3.14	2.45	-1.43	-0.71	0.41	2.42	-0.68	-1.62	-0.783	-0.74	2.23	-0.737	-1.4	-1.47	-0.818	2.21	-1.24	-1.19	-1.06	-0.384	1.7	-1.07
MmugDNA.35321.1.S1_at	699359	4739	NEDD9	neural precursor cell expressed, developmentally down-regulated 9	0.04	0.38	0.26	-0.2	0.21	0.15	0.03	0.17	0.51	0.05	-0.42	0.22	0.29	0.23	0.01	0.63	0.44	0.7	1.35	0.24	0.67	0.69	3.15	3.35	2.15	-0.732	-0.231	-0.391	1.07	0.287	-1.22	-0.0178	0.2	0.857	0.455	-1.13	-0.304	0.356	1.08	0.568	-1.2	-0.151	0.452	0.682	0.59
MmugDNA.5452.1.S1_at	719802	2359	FPR3	formyl peptide receptor 3	0.6	-0.76	-0.65	-0.7	0.87	-0.19	-0.76	-0.82	-0.31	0.55	-0.44	-0.48	-1.09	0.83	0.87	1.36	-1.15	0.63	0.15	-0.18	3.02	0.29	1.94	2.83	1.45	-1.23	-1.19	-0.0387	1.47	0.981	-1.25	-1.73	-1.31	1.6	1.11	-1.66	-2.05	-1.54	1.09	1.29	-1.64	-2.17	-1.53	1.56	1.21
MmugDNA.3760.1.S1_at	574356	64581	CLEC7A	C-type lectin domain family 7, member A	1.78	0.51	0.85	-0.44	0.8	1.43	0.23	1.13	-0.26	0.47	1.03	0.5	0.65	0.97	0.66	1.36	0.36	1.93	0.66	1.41	1.74	1.51	1.62	2.46	1.95	0.793	-1.95	-1.27	1.47	0.963	1.76	-1.84	-0.9	1.12	1.69	1.06	-2.05	-1.27	0.504	1.21	0.682	-2.11	-1.59	1.3	0.826
Mmu.6272.2.S1_at	713110	2123	LOC713110	protein EVI2A-like	0.86	0.77	-0.57	-0.13	0.38	0.47	-0.09	-0.24	0.68	-0.75	-0.47	0.34	0.4	0.69	-0.37	0.39	1.31	0.77	1.69	-1.18	1.11	2.56	2.3	2.89	0.68	0.363	-1.43	-0.0185	0.564	0.523	0.967	-1.14	-0.208	0.354	1.04	0.156	-1.5	-0.338	0.365	0.0743	-0.156	-1.29	-0.216	0.212	0.223
Mmu.6271.1.S1_at	712972	2124	EVI2B	ecotropic viral integration site 2B	0.67	-0.03	-0.09	-0.89	0.13	0.72	-0.31	-0.47	0.42	0.12	0.62	0.02	0.27	0.37	-0.05	1.08	0.25	1.11	0.27	0.53	1.32	1.51	3.09	0.96	1.58	0.428	-0.911	-0.485	0.0887	0.879	0.812	-1.07	-0.351	-0.146	0.714	0.438	-1.29	-0.613	0.256	0.481	0.576	-1.19	-0.372	-0.116	0.275
MmugDNA.23099.1.S1_at	714374	5777	PTPN6	protein tyrosine phosphatase, non-receptor type 6	1.18	-0.33	0.03	-0.59	0.45	0.83	-0.13	0.69	-0.47	1.01	0.8	0.42	0.22	0.34	1.15	1.61	0.3	1.74	0.13	0.88	2.52	1.6	2.72	1.39	1.54	0.257	-0.674	-0.351	0.275	0.493	0.812	-0.489	-0.106	0.557	0.411	0.328	-0.362	-0.00528	0.0492	1.29	0.384	-0.272	-0.142	0.499	1.28
MmuSTS.2651.1.S1_at	713032	26119	LOC713032	low density lipoprotein receptor adapter protein 1-like	-0.97	-1.79	-0.36	-1.04	-0.09	-0.65	-0.72	0.06	-0.7	0.41	-1.09	-0.4	-0.81	0.52	0.46	0.89	-0.97	1.41	1.61	0.9	2.59	0.43	2.75	1.54	2.05	-0.391	-0.0612	0.637	-0.771	0.586	-1.19	-1.68	0.188	-0.846	0.587	-0.949	-0.879	-0.175	-1.09	0.999	-1.29	-0.753	-0.218	-0.838	1.28
MmugDNA.1860.1.S1_at	695237	81501	TM7SF4	dendrocyte expressed seven transmembrane protein	-1.59	-1.47	-0.4	-0.2	-0.1	-0.5	-1.27	-0.7	-0.3	-0.3	-1.1	-1.3	-0.5	-0.2	-0.4	0.7	-1.03	0.8	0.6	0.1	1.23	1.21	2.95	1.87	1.2	-0.739	-0.0991	0.972	-0.237	0.102	-1.94	-1.71	0.172	-0.142	0.144	-0.48	-1.51	0.0341	-0.133	0.37	-0.637	-1.24	0.124	-0.0241	0.389
MmugDNA.15011.1.S1_at	697980	81793	TLR10	toll-like receptor 10	-0.01	0.03	-0.88	-1.23	1.64	-0.09	-0.1	-0.3	-0.65	-0.64	-0.13	-0.35	-0.27	-0.86	0.25	-0.75	0.34	1.47	1	0.54	1.89	1.32	2.89	1.59	1.75	-0.0613	-0.201	0.578	-0.458	0.142	-0.217	-0.501	-0.32	-0.202	1.56	-0.373	-0.875	-0.52	-0.543	-0.012	0.143	-0.975	-0.00375	-0.812	0.264
MmuSTS.3499.1.S1_at	710143	22824	HSPA4L	heat shock 70 kDa protein 4L-like	0.17	2.85	1.18	0.22	1.58	0.96	1.4	0.96	1.33	0.47	0.02	1.28	0.68	1.28	0.21	1.55	1.53	1.01	0.44	0.35	1.17	1.94	3.18	0.79	1.69	0.155	-0.371	0.131	0.261	-0.176	-0.134	1.91	0.681	0.423	0.467	0.67	0.882	0.496	0.242	-0.245	-0.0151	0.833	0.507	0.142	-0.772
MmugDNA.286.1.S1_s_at	693433	51091	SLA/LP	o-phosphoseryl-tRNA(Sec) selenium transferase-like	0.01	0.4	0.11	0.2	0.68	0.45	-0.25	-0.37	0.7	0.66	0.6	0.12	0.38	0.32	0.67	0.83	1.68	2.13	0.76	0.28	0.4	1.29	1.66	2.11	2.14	0.468	0.327	-0.39	0.452	-0.857	0.326	0.263	-0.0895	0.0968	0.00252	0.486	-0.417	-0.349	0.164	-0.416	0.465	-0.127	-0.192	0.136	-0.784
MmugDNA.15364.1.S1_at	707436	23596	OPN3	opsin 3	0.6	0.52	-0.49	-0.44	-0.15	0.21	0.32	0.5	0.38	-0.01	0.02	0.47	0.1	-0.39	-0.52	0.65	1.45	1.7	0.81	-0.28	0.9	2.07	1.59	2.54	1.53	0.872	-0.278	-0.674	0.27	-0.19	1.08	0.315	-1.09	-0.07	-0.369	1.14	0.173	-0.367	0.168	0.0401	0.984	0.279	-0.519	-0.0585	-0.121
MmuSTS.4809.1.S1_at	708839	2530	FUT8	fucosyltransferase 8 (alpha (1,6) fucosyltransferase)	0.53	0.61	-0.07	-0.69	1.07	0.62	0.1	0.4	0.44	0.77	0.37	0.25	0.45	0.9	0.52	1.75	1.59	0.86	0.14	0.22	2.07	1.7	2.78	1.58	1.87	0.823	-0.0103	-0.786	0.274	-0.301	1.02	1.05	-0.604	0.159	0.291	0.997	0.481	-0.462	0.233	0.719	0.972	0.565	-0.394	0.652	-0.177
Mmu.11268.1.S1_at	715993	8613	LOC715993	lipid phosphate phosphohydrolase 3-like	1.19	0.13	1.56	-1.66	0.98	1.18	0.95	1.45	-0.49	1.37	0.55	1.11	1.18	-0.09	1.32	1.09	0.43	2.03	0.09	0.45	1.74	1.14	2.41	1.81	1.2	1.07	0.333	-0.658	-0.189	-0.56	1.73	0.806	0.72	0.0177	0.169	1.73	1.6	0.446	-0.614	0.368	1.56	1.58	0.465	-0.232	0.371
MmugDNA.7690.1.S1_at	716934	79899	PRR5L	proline rich 5 like	1	-0.04	0.51	-0.74	0.16	0.69	-0.38	1.21	-0.11	0.2	1.27	0.03	1.35	0.69	0.1	2.47	0.71	3.21	0.99	-0.16	1.34	1.97	3.62	1.31	1.71	0.918	-0.337	-0.0479	0.497	-1.03	1.27	-0.125	0.432	0.0495	-1.14	0.931	-0.25	0.409	-0.36	-1.27	1.54	-0.43	0.481	0.157	-1.28
MmugDNA.24614.1.S1_at	716294	115209	OMA1	OMA1 zinc metallopeptidase homolog (S. cerevisiae)	2.07	0.95	0.59	-0.61	1.43	1.44	-0.02	0.22	0.09	1.36	1.09	0.26	0.85	1.09	0.87	1.24	1.82	1.83	0.31	0.52	1.87	2.22	2.41	1.59	2.75	1.26	-0.597	-0.69	0.283	-0.253	2.17	0.827	-0.0355	0.141	0.313	1.69	0.158	-0.672	-0.383	0.597	1.48	-0.101	-0.0893	0.315	-0.403
MmugDNA.36100.1.S1_at	717135	6883	TAF12	TAF12 RNA polymerase II, TATA box binding protein (TBP)-associated factor, 20kDa	1.32	1.04	0.89	-0.06	0.77	1.18	0.79	0.8	0.55	1.23	0.75	1.2	0.56	1.08	1.28	1.6	1.13	1.52	0.42	0.8	1.7	2.21	1.73	1.21	2.02	0.362	-0.788	0.0972	0.281	0.0488	0.92	0.775	1.05	0.232	0.17	0.672	0.612	0.703	0.101	0.85	0.444	0.54	0.753	0.479	0.506
MmugDNA.11328.1.S1_at	710832	467	ATF3	activating transcription factor 3	-0.97	-0.2	-0.3	-0.6	0.2	-0.4	0.2	-0.2	-0.4	0.5	-0.1	0.4	0.2	0.2	0.6	1.61	0.75	1.19	0.9	0.23	1.71	1.79	2.19	1.45	1.71	-0.594	-0.233	1.05	0.0621	-0.283	-1.08	-0.413	0.58	-0.134	-0.113	-0.185	0.0871	0.567	-0.0112	0.62	0.044	0.159	0.557	0.212	0.452
MmuSTS.3853.1.S1_at	705547	10478	SLC25A17	solute carrier family 25 (mitochondrial carrier; peroxisomal membrane protein, 34kDa), member 17	-0.3	1.27	-0.07	-0.28	1.09	-0.67	-0.22	0.43	0.45	0.02	-0.52	0.47	0.85	0.78	0.49	0.02	2.04	1.56	1.15	-0.26	0.66	2.13	2.07	2.57	1.27	0.167	-0.463	-0.135	0.309	0.123	-0.138	0.999	0.191	0.179	0.275	-0.848	-0.0822	0.644	0.0896	0.307	-0.523	0.0397	0.638	0.175	-0.15
MmuSTS.2775.1.S1_at	709190	10962	MLLT11	myeloid/lymphoid or mixed-lineage leukemia (trithorax homolog, Drosophila); translocated to, 11	0.44	0.57	-0.53	-0.19	0.99	0.27	-0.4	-0.4	0.91	0.32	0.31	0.69	0.34	1.26	0.35	1.05	0.81	0.4	1.2	-0.2	0.78	1	2.21	1.79	2.04	0.487	-0.5	0.722	0.261	-0.969	0.246	0.0787	0.212	0.0822	-0.238	-0.00702	-0.435	0.475	0.0727	-0.402	0.000244	-0.342	0.556	0.0443	-0.577
MmugDNA.28118.1.S1_at	698881	8487	SIP1	gem (nuclear organelle) associated protein 2	0.46	1.25	0.54	0.01	0.93	0.32	0.35	0.8	0.39	0.56	0.15	1.03	0.98	0.97	0.09	1.34	1.89	1.43	1.04	0.45	0.97	1.66	1.63	1.76	1.74	1.04	-1.04	0.215	0.175	-0.387	0.881	0.741	0.746	0.0928	0.0196	0.32	-0.148	0.576	-0.112	-0.307	0.219	0.155	0.54	0.0504	-0.657
MmugDNA.3739.1.S1_at	707313	127018	LYPLAL1	lysophospholipase-like 1	0.31	0.32	-0.46	-0.32	0.31	0.68	0.29	0.06	0.33	-0.2	-0.07	0.21	0.28	0.61	-0.35	1.41	1.19	1.77	0.42	0.29	1.22	1.8	2.43	1.92	2.04	0.475	-0.628	0.239	-0.501	0.415	0.269	-0.547	-0.468	-0.272	0.512	0.196	-0.791	-0.27	-0.789	0.322	-0.283	-0.945	-0.251	-0.366	-0.0707
MmuSTS.274.1.S1_at	695537	4286	MITF	microphthalmia-associated transcription factor	-0.74	-0.43	0.2	-0.61	0.06	-0.1	0.14	0.35	0.03	0.7	0.1	-0.49	0.31	0.19	0.04	1.09	0.84	1.18	0.5	0.89	1.3	2.39	4.68	2.88	3.42	0.266	-0.0582	0.0999	-0.643	0.335	-0.187	-0.787	-0.102	-0.254	0.284	0.416	-0.297	0.275	-0.126	0.689	0.579	-0.326	0.178	0.044	-0.135
MmunewRS.383.1.S1_at	698132	1959	EGR2	early growth response 2	-0.5	0.2	-0.1	0.1	0	-0.4	0	-0.3	-0.1	-0.2	0	-0.3	-0.2	-0.4	-0.4	0.8	0.2	0.7	0.5	0.2	0.9	0.9	2.5	1.6	1.7	-0.245	0.05	0.21	-0.054	0.0395	-0.702	0.00421	-0.0991	-0.0779	0.0523	-0.24	-0.0684	0.0486	-0.00718	0.0371	0.148	-0.0509	0.03	-0.175	0.00488
MmuSTS.1550.1.S1_at	100423127	55144	LRRC8D	leucine rich repeat containing 8 family, member D	-0.01	0.35	0.17	-0.47	0.29	0.23	0.2	0.4	0.58	0.45	0.1	0.66	0.22	1	0.48	0.99	0.93	1.42	0.18	0.44	1.63	1.68	2.45	1.34	1.76	0.0148	-0.28	0.172	0.343	-0.25	-0.00621	0.241	0.394	0.0443	-0.364	0.0949	0.118	0.447	0.168	0.24	0.0133	0.158	0.297	0.248	0.0965
MmuSTS.2611.1.S1_at	713155	9372	ZFYVE9	zinc finger, FYVE domain containing 9	1.43	0.83	0.64	0.57	0.57	0.46	0.26	0.95	0.61	0.71	0.83	0.86	0.81	1.48	0.42	1.77	1.17	2.18	0.6	1.04	1.2	1.75	2.44	1.38	1.51	0.461	-0.49	-0.299	0.218	0.109	0.832	0.253	0.128	0.588	0.559	0.38	0.194	0.18	0.446	0.492	0.459	0.393	0.108	0.449	-0.243
MmugDNA.4830.1.S1_at	708935	86	ACTL6A	actin-like 6A	0.87	0.98	-0.23	0.47	0.77	0.8	0.02	0.37	0.85	0.45	0.85	0.29	1.2	0.9	0.56	0.99	0.81	1.3	0.93	0.3	1.15	0.8	1.88	1.85	1.97	0.0115	-0.246	-0.193	0.681	-0.253	0.449	0.644	-0.158	0.587	0.591	0.157	0.0512	0.092	0.519	0.0914	0.323	0.169	0.297	0.387	0.109
MmugDNA.41399.1.S1_s_at	574164	55806	HR	hairless homolog (mouse)	0.47	0.31	0.36	0.35	0.28	0.29	0.47	0.45	0.64	0.38	0.37	0.25	0.77	0.67	0.16	0.81	0.87	1.25	0.7	0.54	0.55	1.41	2.27	1.41	1.97	-0.337	0.193	0.0971	0.133	-0.087	0.222	0.449	0.225	-0.00654	0.234	-0.00844	0.664	0.234	0.0729	0.347	0.297	0.747	0.462	0.13	0.103
MmugDNA.2321.1.S1_at	714223	55840	EAF2	ELL associated factor 2	1.02	0.99	0.4	0.79	1.29	1.31	0.73	0.19	1.25	0.46	0.34	0.91	0.42	1.62	0.45	0.66	0.59	0.63	0.96	0.19	1.04	1.55	1.45	2.14	1.68	-0.136	0.00312	0.0698	0.314	-0.251	0.161	0.824	0.157	0.293	0.475	0.179	0.729	-0.0905	0.196	0.0201	-0.071	0.806	0.133	0.36	-0.0708
MmugDNA.24231.1.S1_at	705221	23607	CD2AP	CD2-associated protein	0.44	1.26	0.57	-0.38	1.03	0.4	0.1	0.96	0.59	0.69	0.74	0.24	1.82	0.77	0.86	1.15	1.02	1.27	0.24	0.92	1.18	0.63	2.46	1.83	2.27	-0.034	0.667	-1.54	0.946	-0.0383	0.367	1.61	-0.148	0.667	0.567	0.293	0.75	-0.0161	0.855	0.751	0.504	0.751	0.32	0.731	0.215
MmugDNA.41882.1.S1_at	694685	10451	VAV3	vav 3 guanine nucleotide exchange factor	-0.39	0.6	0.23	0.55	0.13	0.06	0.1	0.39	1.11	0.13	0.66	0.2	0.56	0.98	-0.25	0.81	0.36	0.99	0.47	-0.02	1.17	0.42	3.37	3.04	0.76	-0.514	0.31	-0.153	0.102	0.254	-0.56	0.884	0.274	0.0607	0.155	-0.221	0.461	0.419	0.218	0.0146	0.025	0.532	0.336	0.0152	-0.359
MmuSTS.4595.1.S1_at	574289	7096	TLR1	toll-like receptor 1	-0.3	-0.55	-0.6	-0.3	0.2	-0.2	-0.92	-0.7	-0.47	0	-0.7	-0.79	-0.3	-0.21	-0.1	-0.35	-0.6	-0.08	1.47	0.4	1.9	0.43	1.2	3.44	1.58	0.14	-0.192	0.469	-0.535	0.119	-0.309	-0.847	-0.21	-0.393	0.484	-0.262	-1.12	-0.249	-0.763	0.209	-0.555	-1.08	-0.295	-0.803	0.0378
MmugDNA.36232.1.S1_at	694349	1601	DAB2	disabled homolog 2, mitogen-responsive phosphoprotein (Drosophila)	0.01	0.83	1.1	1	1.44	0.05	-0.33	0.83	1.3	1.74	-0.19	-0.38	0.29	1.04	0.2	0.54	0.86	0.9	2.07	0.81	1.29	1.53	2.5	2.81	0.77	-0.0537	0.315	-0.65	-0.296	0.685	0.136	1.2	0.287	-0.405	1.01	0.252	0.157	0.067	-0.0249	1.34	0.191	0.336	-0.386	-0.505	-0.175
MmugDNA.28265.1.S1_s_at	693552	57157	PHTF2	putative homeodomain transcription factor 2	-0.24	1.33	1.58	3.69	0.26	-0.21	1.01	1.16	0.75	-0.03	-0.46	1.4	1.52	1.12	0.58	0.54	1.64	1.63	0.7	0.23	0.85	1.48	2.88	1.76	1.15	0.317	-0.284	-0.283	-0.246	0.497	0.184	0.711	0.838	0.329	0.884	0.405	0.759	0.887	-0.0966	0.298	0.25	0.887	0.997	0.303	0.608
MmugDNA.41159.1.S1_at	693671	55540	IL17RB	interleukin 17 receptor B	0.22	-0.88	-1.08	-0.65	0.56	0.98	-0.22	-0.14	0.45	1.11	0.28	0.39	-0.59	1.47	0.82	0.64	1.03	0.99	0.76	1.65	1.35	2.22	1.96	1.75	1.49	0.747	-0.00918	0.154	-1.3	0.408	0.781	-1.09	-0.819	-1.62	0.894	1.26	-0.52	0.0467	-0.319	1.3	1.27	-0.234	-0.343	0.491	1.33
MmuSTS.898.1.S1_at	705818	9844	ELMO1	engulfment and cell motility 1	1.04	0	0.68	-0.79	1.16	1.12	-0.19	0.55	0.19	1.6	0.63	0.79	0.29	0.54	1.52	1.45	0.44	0.94	-0.74	1.21	1.21	1.38	2.32	0.58	2.62	0.0233	0.273	-0.316	-0.122	0.142	0.906	0.431	0.425	-0.219	0.661	1.07	0.564	0.201	0.263	1.87	0.999	0.936	0.295	0.179	1.37
MmuSTS.92.1.S1_at	719266	3162	HMOX1	heme oxygenase (decycling) 1	-0.82	-1.16	-0.68	-2.13	-0.16	-1.23	-1.55	-0.72	-2.85	0.23	-1.44	-0.77	-0.62	-1.71	0.63	0.31	-0.74	1.44	0.84	2.1	3.13	2.01	2.76	0.88	2.38	-0.664	1.41	0.823	-0.729	-0.843	-0.578	0.371	-0.00896	-0.827	-1.68	-1.12	0.0252	-0.518	-1.17	-1.01	-1.28	0.326	-0.373	-0.789	-1.13
Mmu.15690.2.S1_at	708907	1848	DUSP6	dual specificity phosphatase 6	0.87	0.26	0.2	-0.78	-0.4	-1.23	-0.61	-0.97	-0.95	-0.74	-1.39	-0.12	-1.19	-0.29	0.49	-1.78	-0.11	-0.86	1.84	0.92	1.29	1.16	0.7	2.72	1.77	-0.594	0.0868	0.706	0.393	-0.591	0.469	0.663	1.17	0.232	-0.914	-1.3	-0.159	-0.0565	-0.889	-1.07	-1.26	-0.144	-0.173	-0.958	0.0378
MmuSTS.3575.1.S1_at	714751	6354	LOC714751	c-C motif chemokine 7-like	-0.06	1.49	0.39	0.13	-0.33	-0.92	0.2	-0.67	-0.39	-0.83	-2.38	0.1	-0.45	-0.31	-0.25	-1.09	0.38	0.15	1.3	0.29	1.13	1.22	2.04	3.04	1.57	-1.74	0.925	1.12	0.275	-0.58	-1.81	2.08	1.27	0.0859	-0.576	-1.49	1.31	0.821	-0.181	-0.0903	-2.08	1.38	0.74	-0.768	0.625
MmuSTS.4072.1.S1_at	695559	1839	HBEGF	heparin-binding EGF-like growth factor	-0.82	1.62	1.57	1.06	1.05	-0.63	1.5	0.96	0.79	-0.02	-0.39	1.64	0.44	0.9	0.38	0.12	-0.12	0.58	1.97	-0.22	0.3	1.61	2.2	3.34	1.64	-1.03	0.421	0.128	1.15	-0.662	-1.04	2.05	1.43	0.988	-0.0527	-0.538	2.47	1.25	1.12	0.356	0.0414	2.42	1.37	1	0.716
Mmu.11154.2.S1_at	717288	969	CD69	CD69 molecule	0.92	2.41	2.3	-0.36	1.15	1.11	2.45	1.08	-0.07	-0.52	0.52	2.39	1.02	0.47	-0.35	1.45	1.81	1.21	-0.63	-0.45	0.66	2.98	2.99	1.03	1.16	-0.413	-0.36	-0.254	1	0.0242	-0.376	2.49	2.19	0.881	1.28	0.433	3.01	2.43	1.06	1.13	1.71	3.32	2.62	1.44	1.47
MmugDNA.36003.1.S1_at	696757	639	PRDM1	PR domain containing 1, with ZNF domain	0.76	0.24	0.77	-1.75	1.06	1.37	0.24	-1.06	0.33	0.69	1.35	0.44	-1.78	-0.01	0.58	2.32	-0.99	0.18	-0.68	1.39	0.6	1.77	2.79	0.84	3.86	-0.34	0.369	-0.0841	0.158	-0.103	0.047	0.258	0.302	-0.278	0.514	0.823	0.425	0.266	0.748	1.27	2.2	0.922	0.894	1.72	1.6
MmugDNA.18362.1.S1_at	711949	5514	PPP1R10	protein phosphatase 1, regulatory subunit 10	0.15	-1.42	-0.06	-1.47	-0.07	0.7	0.4	-0.23	0.26	0.2	0.6	0.44	-0.97	0.9	-1.02	2.2	0.2	1.7	-0.85	0.7	0.54	2.81	2.81	1.18	2.81	0.366	0.0327	0.182	-0.402	-0.179	0.355	-0.609	0.0865	0.107	-0.426	2.02	1.28	0.663	1.23	1.25	2.65	1.52	0.605	2.31	0.361
MmugDNA.39094.1.S1_at	696669	57181	SLC39A10	solute carrier family 39 (zinc transporter), member 10	-0.5	1.13	-0.35	-1.84	-1.15	-0.82	0.29	-0.17	-0.78	-1.85	-0.34	0.56	0.97	-0.72	-1.07	0.41	1.82	2.49	0.78	0.61	0.81	2.04	4	1.4	1.28	0.635	0.276	-0.38	-0.18	-0.351	0.217	1.32	-0.395	-0.721	-1.14	0.128	0.848	0.0198	-0.278	-1.61	0.421	0.898	0.252	-0.244	-1.58
MmuSTS.4420.1.S1_at	712961	22974	TPX2	TPX2, microtubule-associated, homolog (Xenopus laevis)	0.52	1.54	0.1	0.02	0.11	0.39	0.68	0.23	-0.04	0.19	-0.07	1.29	0.23	0.33	-1.26	0.52	1.3	0.21	0.59	0.91	0.27	2	2.45	0.98	3.13	0.456	0.522	-0.535	0.514	-0.958	0.519	1.95	-0.122	0.391	-0.9	0.43	1.49	0.119	0.0854	-0.478	0.367	1.54	0.0505	0.12	-1.77
MmugDNA.20000.1.S1_s_at	574375	6565	SLC15A2	solute carrier family 15 (H+/peptide transporter), member 2	0.95	1.03	0.4	1.01	1.03	0.47	0.3	-0.18	0.99	0.28	0.2	0.39	0.08	0.71	0	0.43	0.34	-0.19	0.86	1.32	1.52	2.35	1.24	1.35	2.9	-0.327	0.867	-0.185	0.216	-0.572	0.284	1.38	0.054	0.344	0.00745	-0.286	0.913	-0.378	-0.265	-0.328	-0.484	0.924	-0.329	-0.185	-0.86
MmugDNA.34326.1.S1_at	703477	23468	CBX5	chromobox homolog 5	0.18	0.39	0.54	2.53	0.03	0.3	0.39	0.47	-0.17	-0.29	0.17	0.53	0.36	0.16	-0.23	1.15	0.75	1.49	0.07	0.64	0.29	2.61	1.89	0.9	1.95	-0.263	0.0761	0.0471	0.409	-0.27	0.0154	0.273	0.392	0.331	-0.339	0.0631	0.419	0.211	0.225	-0.367	-0.112	0.363	0.299	0.591	-0.371
MmugDNA.40736.1.S1_at	695861	5991	RFX3	regulatory factor X, 3 (influences HLA class II expression)	-0.09	0.86	0.48	-0.07	0.84	0.86	0.33	-0.08	0.19	-0.07	0.19	0.24	0.8	0.34	0.03	0.87	1.79	2	-0.13	0.66	0.84	2.21	2.07	1.31	2.16	-0.195	-0.0139	-0.168	0.184	0.193	-0.0914	0.514	0.283	-0.112	0.0311	0.597	0.437	0.404	-0.113	-0.0129	0.243	0.0335	0.661	0.289	-0.472
MmugDNA.3811.1.S1_at	711152	25896	INTS7	integrator complex subunit 7	-0.89	0.24	0.29	-1.14	0.12	-0.23	-0.14	-0.04	-0.97	0.29	-0.43	-0.01	0.1	-0.2	0.63	1.17	1.27	1.59	-0.6	0.43	0.23	2.27	2.28	1.36	2.29	0.0082	0.612	0.0216	-0.341	-0.302	-0.7	0.826	0.282	-0.0977	-0.289	-0.0839	0.641	0.0937	-0.444	0.333	-0.047	0.687	0.335	0.35	0.292
MmugDNA.37418.1.S1_at	701677	51068	NMD3	NMD3 homolog (S. cerevisiae)	-0.28	-0.45	0.58	-0.78	0.38	0.29	0.13	0.2	-0.08	-0.06	0.1	0.25	0.13	0.09	0.71	1.1	1.41	1.7	0.03	0.33	0.44	2.14	2.19	0.84	2.07	0.0517	0.246	-0.166	0.0669	-0.199	0.245	0.000684	0.427	0.319	-0.0122	0.663	0.429	0.303	0.237	-0.0973	0.763	0.697	0.487	0.633	0.378
MmugDNA.29982.1.S1_at	698517	54708	2013-03-05	membrane-associated ring finger (C3HC4) 5	-1.12	0.68	0.36	-1.58	-0.03	-0.7	0.04	-0.15	-0.43	-0.57	-0.85	0.22	0.7	-0.08	0.26	-0.07	1.48	1.51	0.04	0.37	0.44	2.33	1.48	1.8	2.39	0.527	0.353	-0.786	-0.28	0.186	-0.18	1.61	0.42	-0.279	0.0725	-0.399	1.08	0.0742	-0.198	0.21	0.136	0.977	0.344	0.233	-0.0736
MmuSTS.318.1.S1_at	714795	4520	MTF1	metal-regulatory transcription factor 1	0.18	-0.17	-0.27	-1.29	0.09	-0.4	-0.56	-0.52	-0.82	-0.01	-0.73	-0.41	-0.83	-0.85	0.01	-0.07	1.1	1.07	0.98	1.08	0.8	1.66	1.64	1.41	2.42	-0.272	0.00855	0.0513	0.287	-0.0747	-0.714	-0.0724	-0.0923	-0.329	0.0934	-0.686	-0.453	-0.227	-0.176	0.308	-0.988	-0.256	-0.305	-0.562	0.339
MmugDNA.29040.1.S1_at	705351	83992	CTTNBP2	cortactin binding protein 2	-0.26	1.07	-1.47	-1.58	1.27	-0.5	-0.33	-1.99	-0.34	-0.67	0.21	0.38	0.26	-0.9	-0.13	0.12	1.57	1.33	0.32	0.4	0.27	1.4	3.16	0.66	2.11	-1.54	0.428	-0.0476	-0.185	1.35	-1.83	1.56	-0.677	-0.403	1.65	-1.85	0.26	-0.619	-0.0148	0.789	-1.43	0.612	0.234	-0.34	0.903
MmugDNA.19826.1.S1_s_at	714274	8851	CDK5R1	cyclin-dependent kinase 5, regulatory subunit 1 (p35)	-1.25	0	-1.11	-0.39	-0.25	0.38	0.23	-0.23	1.26	0.89	0.76	0.09	0.21	0.84	0.12	2.51	3.05	2.14	0.85	1.49	-0.25	2.44	1.83	1.02	2.71	-0.465	0.965	-0.628	0.626	-0.498	-1.12	0.366	-0.731	0.192	-0.436	0.72	1.3	0.3	1.46	1.09	1.49	1.51	0.434	1.58	-0.0208
MmugDNA.8964.1.S1_s_at	716820	199692	ZNF627	zinc finger protein 627	-0.32	0.23	-0.4	-0.47	0.16	-0.55	-0.65	-0.3	-0.09	0.77	0.49	0.18	0.91	0.44	0.66	1.93	2.88	2.82	0.55	1.33	-0.51	2.93	3.14	1.65	3.6	0.421	0.441	-0.28	-0.406	-0.176	-0.0957	0.0983	-0.332	-0.277	-0.13	-0.833	-0.857	-0.866	-0.991	0.0553	-0.236	-0.0344	-0.239	-0.538	0.0659
MmuSTS.839.1.S1_at	705089	54800	KLHL24	kelch-like 24 (Drosophila)	-1	-1.03	-0.36	-1.3	-1.07	0	-0.28	0.2	-1.07	-0.88	0.08	-0.37	0.41	-0.03	-0.15	2.44	2.22	3.08	-0.44	1.84	0.52	2.36	2.85	0.84	1.41	0.159	0.301	0.314	-1.3	0.522	-0.568	-1.01	-0.326	-0.984	-0.246	0.184	-0.569	0.0897	-1.14	0.278	0.662	-0.484	0.662	-0.346	0.561
MmugDNA.9767.1.S1_at	718909	6233	RPS27A	ribosomal protein S27a	-0.42	-1.23	-1.14	-1.48	1.66	0.94	0.35	-0.07	1.27	1.46	0.52	0.05	-0.33	1.55	-0.63	1.61	2.88	2.92	1.25	1.7	0.42	4.14	3.49	2.16	2.72	-0.0717	-0.237	1.24	-0.772	-0.157	-2	-1.08	-0.836	-0.808	0.757	0.414	0.23	0.673	1.38	0.591	0.00357	-0.0498	0.232	1.22	-1.52
MmuSTS.602.1.S1_at	714302	8451	LOC714302	cullin-4A-like	2.69	1.14	0.95	0.25	1.02	2.13	0.8	0.5	0.62	0.57	2.61	0.64	0.25	0.75	0.19	1.66	2.32	2.04	0.32	0.69	1.21	3.32	3.5	0.52	1.39	-0.341	-0.645	-0.189	0.979	0.195	1.04	0.604	0.615	0.66	0.56	0.712	0.291	0.176	0.638	0.327	0.864	0.121	0.223	0.697	0.101
MmugDNA.32661.1.S1_at	715672	1806	DPYD	dihydropyrimidine dehydrogenase	0.61	1.7	1.31	-0.42	2.33	1.2	-0.07	0.39	1.22	1.98	0.81	0.61	0.37	0.22	2.48	1.64	2.63	2.88	-0.41	1.47	0.39	3.82	4.43	1.25	2.81	-0.285	-0.329	-1.31	0.961	0.964	-0.244	1.01	0.607	0.834	1.98	0.213	-0.475	-0.304	0.689	1.29	0.192	0.109	-0.391	0.776	2.23
MmugDNA.32297.1.S1_s_at	702554	22836	RHOBTB3	Rho-related BTB domain containing 3	0.98	1.04	0.81	0.16	0.6	0.41	0.78	0.78	1.5	0.41	1.01	1.11	1.11	1.25	-0.25	3.21	2.26	4.46	1.41	2.77	0.63	2.39	4.87	1.48	2.28	-0.285	1.06	-1.49	0.727	-0.0146	0.446	1.74	-0.453	1.36	0.069	0.494	1.61	-0.883	1.49	-0.0175	0.582	1.79	-0.989	1.17	-0.769
Mmu.1625.1.S1_at	713082	6446	SGK1	serum/glucocorticoid regulated kinase 1	0.6	-0.21	1	-0.5	1.29	0.6	0.5	0.88	0.1	1.57	0.9	0.5	0.8	0.7	0.13	2.56	1.27	4.1	0.4	2.03	1.17	4.02	7.02	2.06	4.43	0.52	-0.0149	-0.746	0.681	-0.44	0.949	-0.159	0.203	0.608	0.285	1.12	0.6	0.447	0.715	0.979	1.24	0.647	0.655	1.14	-0.649
MmuSTS.4626.1.S1_at	707017	92	ACVR2A	activin A receptor, type IIA	0.57	0.45	0.12	0.18	0.72	0.69	0.61	0.44	0.86	0.19	0.64	0.72	0.85	1.41	0.5	1.47	2.28	2.8	1.45	1.3	0.91	2.34	3.69	1.67	2.21	-0.306	0.257	0.164	0.115	-0.23	-0.169	0.594	0.583	0.128	0.0271	0.00577	0.84	0.857	0.209	-0.37	0.199	0.845	1.15	0.596	-0.177
MmugDNA.37813.1.S1_at	695903	57561	ARRDC3	arrestin domain containing 3	0.85	1.54	-0.11	0.39	0.08	-0.42	1.03	-0.34	0.62	0.35	0.44	1.09	0.66	1.56	1.29	2.88	3.17	2.7	2.08	2.55	2.06	3.19	3.8	3.69	4.86	-0.248	-0.377	0.712	0.245	-0.332	-0.474	0.965	0.52	-0.1	0.129	-0.789	0.543	0.511	-0.605	0.334	-0.207	0.702	0.663	-0.3	0.973
MmugDNA.30122.1.S1_at	719791	54955	C19H1orf109	chromosome 1 open reading frame 109	-0.51	0.67	-0.13	-1.74	0.27	-0.53	-0.52	-0.02	-0.23	0.47	-0.03	0.48	0.9	-0.36	0.04	1.4	1.67	1.29	2.56	1.34	0.72	1.2	1.23	2.17	2.38	-0.896	0.859	0.72	-0.373	-0.31	-0.209	1.17	0.338	-0.741	-0.47	-0.699	0.0286	0.044	-0.834	-0.72	-0.703	0.552	0.087	-1.57	-1.2
MmugDNA.18997.1.S1_at	695172	785	CACNB4	calcium channel, voltage-dependent, beta 4 subunit	0.24	0.24	-0.04	0.2	-0.02	0.33	-0.23	0.5	1.17	-0.17	0.03	-1.13	1.08	-0.01	-0.58	1.73	1.07	2.72	2.2	1.43	1.65	2.84	4.04	3.1	0.87	0.231	0.0349	-0.933	0.157	0.51	0.204	0.238	-0.801	0.461	0.817	0.121	-0.793	-0.549	0.61	-0.17	-0.445	-0.823	-0.837	-0.21	-0.347
MmuSTS.4823.1.S1_at	704639	2650	GCNT1	glucosaminyl (N-acetyl) transferase 1, core 2	0.7	0.99	0.75	0.5	0.92	0.68	0.75	0.77	0.5	0.47	1.19	0.67	1.39	0.74	0.82	2.65	1.18	2.49	0.93	1.37	3.27	1.74	4.12	3.11	1.84	0.451	-0.378	-1.77	1.14	0.551	0.447	0.87	-0.658	1.28	1.23	0.41	0.532	-0.684	0.893	0.626	0.482	0.425	-0.615	0.91	0.732
MmugDNA.22479.1.S1_at	718635	10552	LOC718635	actin-related protein 2/3 complex subunit 1A-like	0.99	-0.36	0.16	-0.53	0.02	0.62	0.06	0.76	-0.29	0.69	1.13	0.53	0.11	0.13	0.66	2.24	0.53	2.05	0.41	1.87	2.03	1.26	2.69	0.92	1.52	0.254	-0.436	-0.196	0.0694	0.309	0.705	-0.429	-0.196	0.0302	0.402	0.233	-0.39	-0.336	-0.15	0.822	0.587	-0.344	-0.511	-0.1	0.931
MmugDNA.5926.1.S1_at	718887	283209	PGM2L1	phosphoglucomutase 2-like 1	0.56	0.3	0.9	0.3	0.24	0.81	0.46	0.32	0.95	-0.19	1.59	0.16	1.15	0.58	0.34	2.1	1.63	1.97	0.68	1.21	1.86	1.85	2.31	1.36	1.37	0.723	0.182	-0.499	0.0798	-0.486	1.18	0.0357	-0.453	0.51	0.0212	1.33	-0.0852	-1.02	-0.0121	-0.395	1.18	0.377	-0.656	-0.161	-0.535
MmugDNA.5165.1.S1_at	694056	1894	ECT2	epithelial cell transforming sequence 2 oncogene	-0.3	1.64	1.59	1.15	1.07	0.11	0.45	0.44	0.84	0.53	0.4	0.7	1.34	1.35	0.05	1.83	1.98	2.15	1.65	0.66	1.38	1.48	1.96	1.27	1.51	0.562	0.109	-0.96	-0.247	0.536	0.351	1.63	-0.228	-0.00919	0.818	0.351	0.351	-0.755	-0.366	0.524	0.461	0.679	-0.511	-0.45	-0.0734
MmunewRS.577.1.S1_s_at	695606	84938	ATG4C	autophagy related 4C, cysteine peptidase	0.84	1.21	0.44	0.32	1.1	0.63	-0.04	0.15	0.47	0.29	0.68	1.33	0.79	0.77	0.39	1.68	1.26	2.37	0.96	0.8	1.5	1.73	1.92	1.47	1.35	0.759	-0.615	-0.27	0.244	-0.118	1.04	0.657	0.101	0.108	0.263	0.692	-0.243	0.0361	-0.0396	-0.0433	0.629	0.0852	-0.0419	-0.104	-0.474
MmuSTS.729.1.S1_at	704346	54951	COMMD8	COMM domain containing 8	0.8	1.53	0.3	2.24	0.77	0.43	0.52	0.78	0.86	0.72	0.39	0.85	0.93	1.22	0.09	1.35	1.93	2.23	1.68	0.33	1.83	1.41	1.82	1.34	1.34	0.514	-0.994	-0.289	0.49	0.279	0.682	0.753	0.216	0.368	0.761	0.0381	-0.0261	0.33	0.157	0.546	-0.0489	-0.0994	0.209	0.23	-0.0257
MmugDNA.28442.1.S1_s_at	700311	57186	RALGAPA2	Ral GTPase activating protein, alpha subunit 2 (catalytic)	0.07	1.52	0.24	1.16	1.41	-0.95	1.02	-0.39	1.24	0.94	0.9	0.37	1.55	0.01	0.77	1.26	2.78	3.84	2.42	1.09	1.48	2.29	2.72	2.56	0.03	1.34	-1.19	-0.845	0.74	-0.0367	0.685	0.127	0.179	0.847	0.87	-0.0867	-1.11	-0.178	-0.187	0.2	1.03	0.0566	1.12	-0.711	0.908
MmugDNA.20110.1.S1_at	698330	10461	MERTK	c-mer proto-oncogene tyrosine kinase	2.71	1.08	0.56	4.43	2.47	2.97	0.68	0.39	1.91	2.26	3.4	1.61	1.08	2.52	2.25	4.12	1.45	2.65	1.49	2.02	2.74	2.55	3.45	1.86	3.1	0.829	-0.942	0.483	-0.42	0.05	2.16	0.09	0.734	-0.0213	1.11	2.34	0.0905	0.556	0.0126	1.21	2.42	0.226	0.758	-0.0851	0.637
MmuSTS.3618.1.S1_at	698726	5166	PDK4	pyruvate dehydrogenase kinase, isozyme 4	2.99	2.29	2.06	1.38	3.66	3.34	0.75	3.05	3.14	2.49	4.1	1.4	3.48	3.56	-0.2	3.27	2.33	3.33	2.85	0.81	2.34	2.26	3.16	1.98	1.43	1.13	-1.27	0.741	1.34	-1.94	2.4	1.28	1.7	1.29	-0.25	1.37	-0.253	0.548	0.225	-1.71	1.12	-0.763	0.524	-0.0859	-4.45
MmugDNA.8389.1.S1_at	713506	55303	GIMAP4	GTPase, IMAP family member 4	2.51	1.66	1.69	0.2	1.22	2.33	1.08	1.86	0.2	1.22	2.32	1.24	2.52	0.4	0.84	3.21	1.37	2.34	0.8	0.61	2.12	1.39	2.21	2.06	0.41	-0.278	-1.07	-0.568	1.82	0.099	0.594	0.598	0.797	1.76	0.876	0.132	-0.0426	0.629	1.45	0.296	0.119	-0.112	0.711	1.2	-0.25
MmugDNA.3190.1.S1_at	700993	80216	ALPK1	alpha-kinase 1	1.4	1.08	1.24	0.45	0.84	1.87	0.88	1.28	0.71	1.28	1.72	1.03	1.67	0.87	1.14	2.02	1.63	2.5	0.65	1.65	0.69	1.8	2.47	1.87	2.17	-0.791	-0.452	-0.272	1.81	-0.294	-0.109	0.976	1.29	1.99	0.067	0.0749	0.813	1.38	1.66	0.197	0.0472	0.826	1.19	1.66	0.0481
MmugDNA.7749.1.S1_at	702103	10253	SPRY2	sprouty homolog 2 (Drosophila)	1.51	0.88	0.62	1.48	1.36	2.31	0.28	1.3	2.78	1.71	2.22	1.04	2.25	3.06	1.35	2.87	1.54	3.22	2.38	0.66	1.59	1.46	2.73	1.64	1.37	-1.11	-0.164	0.486	1.15	-0.364	-0.28	0.479	1.02	1.18	0.381	-0.49	-0.00414	0.99	0.92	0.189	-0.972	0.018	0.841	0.329	-0.875
MmugDNA.12624.1.S1_at	695167	55614	KIF16B	kinesin family member 16B	1.61	1.32	0.59	0.73	1.65	1.53	0.55	1.3	1.49	1.06	1.8	0.99	1.64	1.34	0.46	1.72	1.78	2.06	1.16	0.26	1.37	1.83	2.64	1.84	1.76	0.0822	-0.074	-1.34	0.917	0.419	1.22	1.76	0.108	0.235	0.844	0.681	1.15	0.689	0.653	1.13	1.61	1.36	0.485	0.399	0.52
MmugDNA.26436.1.S1_at	698063	57613	LOC698063	uncharacterized protein KIAA1467-like	1.24	2.14	1.67	0.59	1.43	1.09	2.02	1.45	1.88	1.37	1.72	2.77	1.96	1.88	1.44	2.1	2.56	2.72	1.72	1.73	1.9	2.33	2.32	1.19	1.99	0.166	-0.556	-0.464	1.11	-0.254	0.952	1.98	1.24	0.817	0.573	0.738	1.78	0.861	0.861	0.4	0.709	1.98	0.984	0.603	0.073
MmugDNA.11685.1.S1_at	702637	79668	PARP8	poly (ADP-ribose) polymerase family, member 8	0.91	0.92	1.16	0.04	0.85	0.81	0.81	0.96	0.46	0.8	1.33	0.95	1.31	0.86	1.43	2.09	1.57	2.76	0.24	1.03	1.36	2.04	2.45	0.82	1.61	0.438	-0.529	-0.571	0.898	-0.236	1.06	0.74	0.871	1.16	0.242	1.06	0.598	0.644	0.902	0.579	1.38	0.699	0.853	1.17	1.13
MmugDNA.2605.1.S1_at	709029	788	SLC25A20	solute carrier family 25 (carnitine/acylcarnitine translocase), member 20	1.3	0.69	0.7	0.85	1.44	1.16	0.13	0.86	0.72	1.17	0.98	0.65	1.18	1.17	2	1.51	0.96	1.87	0.72	1.45	1.37	0.93	2.59	1.21	2.47	0.315	-0.234	-0.372	0.838	-0.548	1.36	0.433	0.24	0.908	-0.0673	1.01	0.26	0.31	0.589	0.481	0.869	0.27	0.36	0.917	0.607
MmugDNA.39168.1.S1_at	700236	56034	PDGFC	platelet derived growth factor C	-0.01	0.2	1.42	0.82	1.55	0.52	0.58	1.13	1.06	1.43	0.61	0.31	1.38	1.15	2.19	0.7	0.85	1.59	1	1.33	0.36	0.89	2.28	2.44	2.3	-0.0928	0.822	0.101	-0.47	-0.36	0.12	0.757	0.963	-0.5	0.394	0.208	1.16	0.916	-0.382	0.503	0.535	0.973	1.01	-0.582	0.644
MmuSTS.4339.1.S1_at	719494	56833	SLAMF8	SLAM family member 8	1.76	0.44	1.18	0.65	1.89	1.61	0.5	1.49	1.69	1.84	1.23	1	1.57	2.07	1.75	1.71	0.8	1.97	1.09	1.14	0.87	0.5	2.86	2.18	1.46	-0.581	0.54	-0.395	2.16	-1.72	0.661	1.72	1.41	1.58	-0.569	0.394	1.67	1.27	2.05	-0.203	0.0458	1.57	1.21	1.99	-0.754
MmugDNA.28101.1.S1_at	696842	8869	ST3GAL5	ST3 beta-galactoside alpha-2,3-sialyltransferase 5	2.08	0.85	0.29	0.33	1.41	1.81	0.78	0.92	1.17	1.17	1.76	1.32	1.05	1.32	1.26	1.97	0.99	1.66	1.08	1.02	1.27	1.39	2.89	0.9	1.21	0.0629	-0.325	-0.223	0.824	-0.338	0.98	0.635	0.769	0.833	0.733	0.681	0.541	0.85	0.791	0.598	0.773	0.718	0.782	0.732	0.614
MmugDNA.6344.1.S1_at	704964	838	CASP5	caspase 5, apoptosis-related cysteine peptidase	2.01	1.09	1.56	-0.23	0.74	1.84	1.64	1.37	-0.21	0.89	1.23	1.54	1.61	0.43	0.82	1	0.82	1.77	-0.34	-0.12	1.19	1.09	2.24	2	1.42	-0.195	-0.784	-0.156	0.942	0.193	1.15	0.742	1.29	1.61	0.783	0.894	0.812	0.746	0.504	0.682	1.02	0.769	1.02	1.22	0.302
MmugDNA.3988.1.S1_at	694240	118932	ANKRD22	ankyrin repeat domain 22	2.27	2.53	4.01	1.69	1.98	1.99	1.78	3.75	1.94	0.7	2.14	2.66	3.21	2.43	0.38	1.55	1.96	4.94	0.03	-1.44	0.81	1.75	4.43	3.57	0.91	-0.602	-1.06	-1.11	3.43	-0.657	0.651	2.22	2.77	3.73	0.593	0.355	1.61	2.55	3.44	0.686	0.328	1.81	2.44	3.6	-0.195
[truncated: 45 more columns]

## Sheet: Description
Column Name	Description
ProbeSet	Probe Set name on the microarray
MonkeyGeneID	Rhesus macaque Entrez Gene ID
HumanGeneID	Entrez Gene ID of human ortholog
Symbol	Gene Symbol
Description	Gene Description
Donor.1.30.min.AvsS	Difference of Log2 Expression between sample treated by Ames and Sterne at 30min, donor 1.
Donor.2.30.min.AvsS	Difference of Log2 Expression between sample treated by Ames and Sterne at 30min, donor 2.
Donor.3.30.min.AvsS	Difference of Log2 Expression between sample treated by Ames and Sterne at 30min, donor 3.
Donor.4.30.min.AvsS	Difference of Log2 Expression between sample treated by Ames and Sterne at 30min, donor 4.
Donor.5.30.min.AvsS	Difference of Log2 Expression between sample treated by Ames and Sterne at 30min, donor 5.
Donor.1.90.min.AvsS	Difference of Log2 Expression between sample treated by Ames and Sterne at 90min, donor 1.
Donor.2.90.min.AvsS	Difference of Log2 Expression between sample treated by Ames and Sterne at 90min, donor 2.
Donor.3.90.min.AvsS	Difference of Log2 Expression between sample treated by Ames and Sterne at 90min, donor 3.
Donor.4.90.min.AvsS	Difference of Log2 Expression between sample treated by Ames and Sterne at 90min, donor 4.
Donor.5.90.min.AvsS	Difference of Log2 Expression between sample treated by Ames and Sterne at 90min, donor 5.
Donor.1.120.min.AvsS	Difference of Log2 Expression between sample treated by Ames and Sterne at 120min, donor 1.
Donor.2.120.min.AvsS	Difference of Log2 Expression between samples treated by Ames and Sterne at 120min, donor 2.
Donor.3.120.min.AvsS	Difference of Log2 Expression between samples treated by Ames and Sterne at 120min, donor 3.
Donor.4.120.min.AvsS	Difference of Log2 Expression between samples treated by Ames and Sterne at 120min, donor 4.
Donor.5.120.min.AvsS	Difference of Log2 Expression between samples treated by Ames and Sterne at 120min, donor 5.
Donor.1.240.min.AvsS	Difference of Log2 Expression between samples treated by Ames and Sterne at 240min, donor 1.
Donor.2.240.min.AvsS	Difference of Log2 Expression between samples treated by Ames and Sterne at 240min, donor 2.
Donor.3.240.min.AvsS	Difference of Log2 Expression between samples treated by Ames and Sterne at 240min, donor 3.
Donor.4.240.min.AvsS	Difference of Log2 Expression between samples treated by Ames and Sterne at 240min, donor 4.
Donor.5.240.min.AvsS	Difference of Log2 Expression between samples treated by Ames and Sterne at 240min, donor 5.
Donor.1.360.min.AvsS	Difference of Log2 Expression between samples treated by Ames and Sterne at 360min, donor 1.
Donor.2.360.min.AvsS	Difference of Log2 Expression between samples treated by Ames and Sterne at 360min, donor 2.
Donor.3.360.min.AvsS	Difference of Log2 Expression between samples treated by Ames and Sterne at 360min, donor 3.
Donor.4.360.min.AvsS	Difference of Log2 Expression between samples treated by Ames and Sterne at 360min, donor 4.
Donor.5.360.min.AvsS	Difference of Log2 Expression between samples treated by Ames and Sterne at 360min, donor 5.
Donor.1.0.min.Nonevs0	Difference of Log2 Expression between samples at time zero and average expression at time zero, donor 1.
Donor.2.0.min.Nonevs0	Difference of Log2 Expression between samples at time zero and average expression at time zero, donor 2.
Donor.3.0.min.Nonevs0	Difference of Log2 Expression between samples at time zero and average expression at time zero, donor 3.
Donor.4.0.min.Nonevs0	Difference of Log2 Expression between samples at time zero and average expression at time zero, donor 4.
Donor.5.0.min.Nonevs0	Difference of Log2 Expression between samples at time zero and average expression at time zero, donor 5.
Donor.1.30.min.Amesvs0	Difference of Log2 Expression between Ames-treated sample at 30min and average expression at time zero, donor 1.
Donor.2.30.min.Amesvs0	Difference of Log2 Expression between Ames-treated sample at 30min and average expression at time zero, donor 2.
Donor.3.30.min.Amesvs0	Difference of Log2 Expression between Ames-treated sample at 30min and average expression at time zero, donor 3.
Donor.4.30.min.Amesvs0	Difference of Log2 Expression between Ames-treated sample at 30min and average expression at time zero, donor 4.
Donor.5.30.min.Amesvs0	Difference of Log2 Expression between Ames-treated sample at 30min and average expression at time zero, donor 5.
Donor.1.90.min.Amesvs0	Difference of Log2 Expression between Ames-treated sample at 30min and average expression at time zero, donor 1.
Donor.2.90.min.Amesvs0	Difference of Log2 Expression between Ames-treated sample at 30min and average expression at time zero, donor 2.
Donor.3.90.min.Amesvs0	Difference of Log2 Expression between Ames-treated sample at 30min and average expression at time zero, donor 3.
Donor.4.90.min.Amesvs0	Difference of Log2 Expression between Ames-treated sample at 30min and average expression at time zero, donor 4.
Donor.5.90.min.Amesvs0	Difference of Log2 Expression between Ames-treated sample at 30min and average expression at time zero, donor 5.
Donor.1.120.min.Amesvs0	Difference of Log2 Expression between Ames-treated sample at 30min and average expression at time zero, donor 1.
Donor.2.120.min.Amesvs0	Difference of Log2 Expression between Ames-treated sample at 30min and average expression at time zero, donor 2.
Donor.3.120.min.Amesvs0	Difference of Log2 Expression between Ames-treated sample at 30min and average expression at time zero, donor 3.
Donor.4.120.min.Amesvs0	Difference of Log2 Expression between Ames-treated sample at 30min and average expression at time zero, donor 4.
Donor.5.120.min.Amesvs0	Difference of Log2 Expression between Ames-treated sample at 30min and average expression at time zero, donor 5.
Donor.1.240.min.Amesvs0	Difference of Log2 Expression between Ames-treated sample at 30min and average expression at time zero, donor 1.
Donor.2.240.min.Amesvs0	Difference of Log2 Expression between Ames-treated sample at 30min and average expression at time zero, donor 2.
Donor.3.240.min.Amesvs0	Difference of Log2 Expression between Ames-treated sample at 30min and average expression at time zero, donor 3.
Donor.4.240.min.Amesvs0	Difference of Log2 Expression between Ames-treated sample at 30min and average expression at time zero, donor 4.
Donor.5.240.min.Amesvs0	Difference of Log2 Expression between Ames-treated sample at 30min and average expression at time zero, donor 5.
Donor.1.360.min.Amesvs0	Difference of Log2 Expression between Ames-treated sample at 30min and average expression at time zero, donor 1.
Donor.2.360.min.Amesvs0	Difference of Log2 Expression between Ames-treated sample at 30min and average expression at time zero, donor 2.
Donor.3.360.min.Amesvs0	Difference of Log2 Expression between Ames-treated sample at 30min and average expression at time zero, donor 3.
Donor.4.360.min.Amesvs0	Difference of Log2 Expression between Ames-treated sample at 30min and average expression at time zero, donor 4.
Donor.5.360.min.Amesvs0	Difference of Log2 Expression between Ames-treated sample at 30min and average expression at time zero, donor 5.
Donor.1.30.min.Sternevs0	Difference of Log2 Expression between Sterne-treated sample at 30min and average expression at time zero, donor 1.
Donor.2.30.min.Sternevs0	Difference of Log2 Expression between Sterne-treated sample at 30min and average expression at time zero, donor 2.
Donor.3.30.min.Sternevs0	Difference of Log2 Expression between Sterne-treated sample at 30min and average expression at time zero, donor 3.
Donor.4.30.min.Sternevs0	Difference of Log2 Expression between Sterne-treated sample at 30min and average expression at time zero, donor 4.
Donor.5.30.min.Sternevs0	Difference of Log2 Expression between Sterne-treated sample at 30min and average expression at time zero, donor 5.
Donor.1.90.min.Sternevs0	Difference of Log2 Expression between Sterne-treated sample at 90min and average expression at time zero, donor 1.
Donor.2.90.min.Sternevs0	Difference of Log2 Expression between Sterne-treated sample at 90min and average expression at time zero, donor 2.
Donor.3.90.min.Sternevs0	Difference of Log2 Expression between Sterne-treated sample at 90min and average expression at time zero, donor 3.
Donor.4.90.min.Sternevs0	Difference of Log2 Expression between Sterne-treated sample at 90min and average expression at time zero, donor 4.
Donor.5.90.min.Sternevs0	Difference of Log2 Expression between Sterne-treated sample at 90min and average expression at time zero, donor 5.
Donor.1.120.min.Sternevs0	Difference of Log2 Expression between Sterne-treated sample at 120min and average expression at time zero, donor 1.
Donor.2.120.min.Sternevs0	Difference of Log2 Expression between Sterne-treated sample at 120min and average expression at time zero, donor 2.
Donor.3.120.min.Sternevs0	Difference of Log2 Expression between Sterne-treated sample at 120min and average expression at time zero, donor 3.
Donor.4.120.min.Sternevs0	Difference of Log2 Expression between Sterne-treated sample at 120min and average expression at time zero, donor 4.
Donor.5.120.min.Sternevs0	Difference of Log2 Expression between Sterne-treated sample at 120min and average expression at time zero, donor 5.
Donor.1.240.min.Sternevs0	Difference of Log2 Expression between Sterne-treated sample at 240min and average expression at time zero, donor 1.
Donor.2.240.min.Sternevs0	Difference of Log2 Expression between Sterne-treated sample at 240min and average expression at time zero, donor 2.
Donor.3.240.min.Sternevs0	Difference of Log2 Expression between Sterne-treated sample at 240min and average expression at time zero, donor 3.
Donor.4.240.min.Sternevs0	Difference of Log2 Expression between Sterne-treated sample at 240min and average expression at time zero, donor 4.
Donor.5.240.min.Sternevs0	Difference of Log2 Expression between Sterne-treated sample at 240min and average expression at time zero, donor 5.
Donor.1.360.min.Sternevs0	Difference of Log2 Expression between Sterne-treated sample at 360min and average expression at time zero, donor 1.
Donor.2.360.min.Sternevs0	Difference of Log2 Expression between Sterne-treated sample at 360min and average expression at time zero, donor 2.
Donor.3.360.min.Sternevs0	Difference of Log2 Expression between Sterne-treated sample at 360min and average expression at time zero, donor 3.
Donor.4.360.min.Sternevs0	Difference of Log2 Expression between Sterne-treated sample at 360min and average expression at time zero, donor 4.
Donor.5.360.min.Sternevs0	Difference of Log2 Expression between Sterne-treated sample at 360min and average expression at time zero, donor 5.
IsDiff_30	Statistical significance of expression between Ames- and Sterne- treated samples at 30min, "0" - not significant, "1" significant Ames > Sterne, "-1" significant Ames < Sterne
IsDiff_90	Statistical significance of expression between Ames- and Sterne- treated samples at 90min, "0" - not significant, "1" significant Ames > Sterne, "-1" significant Ames < Sterne
IsDiff_120	Statistical significance of expression between Ames- and Sterne- treated samples at 120min, "0" - not significant, "1" significant Ames > Sterne, "-1" significant Ames < Sterne
IsDiff_240	Statistical significance of expression between Ames- and Sterne- treated samples at 240min, "0" - not significant, "1" significant Ames > Sterne, "-1" significant Ames < Sterne
IsDiff_360	Statistical significance of expression between Ames- and Sterne- treated samples at 360min, "0" - not significant, "1" significant Ames > Sterne, "-1" significant Ames < Sterne
Log10P_30	log10(p-value) of expression between Ames- and Sterne- treated samples at 30min
Log10P_90	log10(p-value) of expression between Ames- and Sterne- treated samples at 90min
Log10P_120	log10(p-value) of expression between Ames- and Sterne- treated samples at 120min
Log10P_240	log10(p-value) of expression between Ames- and Sterne- treated samples at 240min
Log10P_360	log10(p-value) of expression between Ames- and Sterne- treated samples at 360min
