# Supplementary material for: Alveolar Macrophages Infected with Ames or Sterne Strain of Bacillus anthracis Elicit Differential Molecular Expression Patterns
Source: PLoS One. 2014 Feb 7;9(2):e87201. doi: 10.1371/journal.pone.0087201 (PMC3917846; doi:10.1371/journal.pone.0087201)
Supplement: Table S2 — Statistically significant overrepresentation of selected functional classes and protein families based upon gene ontology (GO) analysis. Tab “GO ANALYSIS” is the underlying data for Figure 5. Explanations of the column headings in Tab “GO ANALYSIS” are: Subset: the subset that the GO term belongs to base on Figure 4; GO Term: the description of the biological processes; P-value: the P-value of the overlap; Gene ID: Entrez gene ID that belongs to the GO Term; Gene Symbol: the gene symbol of the corresponding gene ID. (XLSX) [file pone.0087201.s004.xlsx]

## Sheet: GO ANALYSIS
Subset	GO Term	p Value	Genes ID	Gene Symbol
I & II	Negative regulation of cell death	2.02773e-08	135	ADORA2A
			11040	PIM2
			7832	BTG2
			598	BCL2L1
			7124	TNF
			2729	GCLC
			3552	IL1A
			23529	CLCF1
			2796	GNRH1
			4747	NEFL
			25816	TNFAIP8
			8835	SOCS2
			7422	VEGFA
			4929	NR4A2
			5272	SERPINB9
			396	ARHGDIA
			6777	STAT5B
			6776	STAT5A
			8877	LOC710441
			3553	IL1B
			22809	LOC719150
			3569	IL6
			7057	THBS1
			602	BCL3
I & II	Positive regulation of cytokine biosynthetic process	6.28323e-08	3662	IRF4
			3593	IL12B
			3458	IFNG
			148022	TICAM1
			6777	STAT5B
			7124	TNF
			6776	STAT5A
			3553	IL1B
			3552	IL1A
			602	BCL3
I & II	JAK-STAT cascade	1.65846e-07	8835	SOCS2
			3458	IFNG
			6775	STAT4
			3455	IFNAR2
			6777	STAT5B
			5008	OSM
			6776	STAT5A
			8651	SOCS1
			23529	CLCF1
I & II	Inflammatory response	3.25254e-07	9435	CHST2
			135	ADORA2A
			7130	TNFAIP6
			51561	IL23A
			148022	TICAM1
			7124	TNF
			1036	CDO1
			3552	IL1A
			6348	CCL3
			7941	PLA2G7
			4973	OLR1
			6352	CCL5
			6364	CCL20
			1236	CCR7
			6777	STAT5B
			3553	IL1B
			3656	IRAK2
			112744	IL17F
			3569	IL6
			7057	THBS1
			114548	NLRP3
I & II	Positive regulation of mononuclear cell proliferation	3.1305e-05	3593	IL12B
			3458	IFNG
			148022	TICAM1
			3606	IL18
			6777	STAT5B
			6776	STAT5A
			3553	IL1B
			3569	IL6
I & II	Response to hypoxia	0.00033	598	BCL2L1
			54583	EGLN1
			3606	IL18
			4323	MMP14
			4929	NR4A2
			8654	PDE5A
			6777	STAT5B
			4891	SLC11A2
			7057	THBS1
			7422	VEGFA
I & II	Regulation of angiogenesis	0.000529218	694	BTG1
			8877	LOC710441
			3553	IL1B
			3552	IL1A
			112744	IL17F
			3569	IL6
			7057	THBS1
I & II	Regulation of protein transport	0.000525095	135	ADORA2A
			9966	TNFSF15
			3458	IFNG
			7124	TNF
			3553	IL1B
			3552	IL1A
			3569	IL6
			602	BCL3
			114548	NLRP3
I & II	Autophagy related genes	0.0007	55700	MAP7D1
			23152	CIC
			8085	MLL2
I & II	Toll-like receptor signaling pathway	0.00652894	3593	IL12B
			6352	CCL5
			148022	TICAM1
			3455	IFNAR2
			7124	TNF
			3553	IL1B
			6348	CCL3
			3569	IL6
III & IV	Phosphoprotein	2.42501e-06	2146	EZH2
			22876	INPP5F
			139716	GAB3
			5738	PTGFRN
			5166	PDK4
			55840	EAF2
			22974	TPX2
			2288	FKBP4
			8125	ANP32A
			55435	AP1AR
			23468	CBX5
			57035	LOC712757
			10135	NAMPT
			2650	GCNT1
			54816	ZNF280D
			4217	MAP3K5
			1894	ECT2
			27071	DAPP1
			5447	POR
			50717	LOC719645
			6546	SLC8A1
			26009	ZZZ3
			6883	TAF12
			8028	LOC709083
			2752	GLUL
			51091	SLA/LP
			10628	TXNIP
			5359	PLSCR1
			55034	MOCOS
			10320	IKZF1
			5140	PDE3B
			54880	BCOR
			283209	PGM2L1
			55315	SLC29A3
			10228	STX6
			2074	ERCC6
			27086	FOXP1
			57613	LOC698063
			29087	THYN1
			49855	SCAPER
			84320	ACBD6
			1848	DUSP6
			5427	POLE2
			8854	ALDH1A2
			817	CAMK2D
			818	CAMK2G
			81537	LOC709364
			1831	TSC22D3
			118429	ANTXR2
			285513	GPRIN3
			23335	WDR7
			64089	SNX16
			54806	AHI1
			64283	ARHGEF28
			4149	MAX
			785	CACNB4
			11221	DUSP10
			79848	CSPP1
			64581	CLEC7A
			26298	EHF
			4253	CTAGE5
			25896	INTS7
			26034	IPCEF1
			9497	SLC4A7
			5777	PTPN6
			86	ACTL6A
			26228	STAP1
			6925	TCF4
			776	CACNA1D
			56683	C3H21orf59
			25936	LOC710371
			154661	RUNDC3B
			26119	LOC713032
			4976	OPA1
			8829	NRP1
			3184	HNRNPD
			8451	LOC714302
			84230	LRRC8C
			9314	KLF4
			6446	SGK1
			23607	CD2AP
			55320	LOC702644
			6934	LOC701759
			1601	DAB2
			5873	RAB27A
			11200	CHEK2
			969	CD69
			79668	PARP8
			4739	NEDD9
			51068	NMD3
			81704	LOC698081
			23150	FRMD4B
			8613	LOC715993
			27250	PDCD4
			1806	DPYD
			8487	SIP1
			5514	PPP1R10
			197259	MLKL
			94104	GCFC1
			64866	CDCP1
			6641	SNTB1
			57194	ATP10A
			3655	ITGA6
			2521	LOC713433
			10461	MERTK
			2123	LOC713110
			2124	EVI2B
			55144	LRRC8D
			9939	LOC100428826
			9938	ARHGAP25
			22824	HSPA4L
			10253	SPRY2
			54443	ANLN
			6233	RPS27A
			205428	C2H3orf58
			3162	HMOX1
			4286	MITF
			10643	IGF2BP3
			9844	ELMO1
			57186	RALGAPA2
			57181	SLC39A10
			10451	VAV3
			5295	PIK3R1
			83992	CTTNBP2
			55636	CHD7
III & IV	Inflammatory response	0.000366963	3627	CXCL10
			81793	TLR10
			6355	CCL8
			6373	CXCL11
			6354	LOC714751
			7096	TLR1
			64581	CLEC7A
III & IV	Alternative splicing	0.00053306	22876	INPP5F
			942	CD86
			55840	EAF2
			80380	PDCD1LG2
			55435	AP1AR
			57035	LOC712757
			55540	IL17RB
			54816	ZNF280D
			1894	ECT2
			27071	DAPP1
			50717	LOC719645
			6546	SLC8A1
			5742	PTGS1
			26009	ZZZ3
			388650	FAM69A
			55197	RPRD1A
			51091	SLA/LP
			79899	PRR5L
			10320	IKZF1
			54880	BCOR
			55315	SLC29A3
			55314	TMEM144
			56034	PDGFC
			27086	FOXP1
			2273	FHL1
			58484	NLRC4
			29087	THYN1
			49855	SCAPER
			57157	PHTF2
			1848	DUSP6
			8854	ALDH1A2
			81602	LOC705941
			817	CAMK2D
			818	CAMK2G
			9562	MINPP1
			9372	ZFYVE9
			80150	ASRGL1
			1831	TSC22D3
			118429	ANTXR2
			2824	GPM6B
			23335	WDR7
			54806	AHI1
			54800	KLHL24
			93663	ARHGAP18
			64283	ARHGEF28
			23596	OPN3
			4149	MAX
			64770	CCDC14
			785	CACNB4
			11221	DUSP10
			79848	CSPP1
			127018	LYPLAL1
			57639	CCDC146
			5991	RFX3
			64581	CLEC7A
			80146	LOC718456
			26298	EHF
			4253	CTAGE5
			25896	INTS7
			26034	IPCEF1
			9497	SLC4A7
			5777	PTPN6
			86	ACTL6A
			54955	C19H1orf109
			84864	MINA
			4154	MBNL1
			6925	TCF4
			776	CACNA1D
			55916	NXT2
			57494	RIMKLB
			23543	RBFOX2
			834	CASP1
			55806	HR
			154661	RUNDC3B
			4976	OPA1
			8829	NRP1
			3184	HNRNPD
			8451	LOC714302
			9314	KLF4
			6446	SGK1
			83852	SETDB2
			55614	KIF16B
			55320	LOC702644
			6934	LOC701759
			1601	DAB2
			9949	AMMECR1
			5873	RAB27A
			11200	CHEK2
			1959	EGR2
			11202	KLK8
			79668	PARP8
			81704	LOC698081
			79864	LOC707654
			6708	SPTA1
			8487	SIP1
			197259	MLKL
			117289	TAGAP
			64866	CDCP1
			94104	GCFC1
			6641	SNTB1
			3655	ITGA6
			2521	LOC713433
			9939	LOC100428826
			9938	ARHGAP25
			26959	HBP1
			26585	GREM1
			54443	ANLN
			84064	HDHD2
			115209	OMA1
			10643	IGF2BP3
			4286	MITF
			467	ATF3
			9844	ELMO1
			57186	RALGAPA2
			5295	PIK3R1
			10451	VAV3
			2530	FUT8
			55636	CHD7
III & IV	Mutagenesis site	0.000655803	2146	EZH2
			1601	DAB2
			5873	RAB27A
			22876	INPP5F
			4149	MAX
			11200	CHEK2
			5166	PDK4
			1959	EGR2
			54880	BCOR
			22836	RHOBTB3
			570	BAAT
			55315	SLC29A3
			56034	PDGFC
			51068	NMD3
			55081	IFT57
			10135	NAMPT
			56670	LOC711776
			64866	CDCP1
			9497	SLC4A7
			49855	SCAPER
			4217	MAP3K5
			9939	LOC100428826
			27071	DAPP1
			50717	LOC719645
			8851	CDK5R1
			5742	PTGS1
			51360	MBTPS2
			9562	MINPP1
			834	CASP1
			54443	ANLN
			9372	ZFYVE9
			6233	RPS27A
			5366	PMAIP1
			51091	SLA/LP
			26119	LOC713032
			5359	PLSCR1
			4286	MITF
			10478	SLC25A17
			8451	LOC714302
			23608	MKRN1
			6446	SGK1
			2530	FUT8
			6934	LOC701759
III & IV	Transcription repressor activity	0.00119469	10320	IKZF1
			2146	EZH2
			3087	HHEX
			54880	BCOR
			23543	RBFOX2
			27086	FOXP1
			5991	RFX3
			55806	HR
			23468	CBX5
			467	ATF3
			9314	KLF4
			6934	LOC701759
			6925	TCF4
III & IV	Ubiquitin & ubiquitin-like protein conjugatoin	0.00619571	10320	IKZF1
			942	CD86
			56683	C3H21orf59
			56034	PDGFC
			6233	RPS27A
			54443	ANLN
			10628	TXNIP
			4286	MITF
			8451	LOC714302
			23608	MKRN1
			9314	KLF4
			6446	SGK1
			55614	KIF16B
			5295	PIK3R1
			255488	RNF144B
			6934	LOC701759
III & IV	Response to wounding	0.00941305	5873	RAB27A
			3627	CXCL10
			81793	TLR10
			11202	KLK8
			64581	CLEC7A
			3162	HMOX1
			5359	PLSCR1
			8829	NRP1
			6373	CXCL11
			6355	CCL8
			6354	LOC714751
			1839	HBEGF
			58484	NLRC4
			7096	TLR1
			5777	PTPN6
